# Supplementary material for: Angptl8 mediates food-driven resetting of hepatic circadian clock in mice
Source: Nat Commun. 2019 Aug 6;10:3518. doi: 10.1038/s41467-019-11513-1 (PMC6684615; doi:10.1038/s41467-019-11513-1)
Supplement: Supplementary file 4 — Supplementary Data 1 [file 41467_2019_11513_MOESM4_ESM.xls]

## Sheet: Sheet1
Supplementary Data 1. List of mRNAs that are highly regulated in the liver of 16-h fasted mice (｜Log2 (Fasted vs. Ad libitum)｜ ≧ 3).
Tracking_ID	Chr	Start	End	Strand	Gene	FPKM value		｜Log2 (Fasted vs. Ad libitum)｜ ≧ 3
						Ad libitum	Fasted
NM_010011	chr4	115518322	115532699	+	Cyp4a10	793	200375	7.98117
NM_012006	chr12	84009510	84017379	+	Acot1	100	25014	7.96659
NM_007822	chr4	115487143	115496113	-	Cyp4a14	1858	438159	7.88156
NM_146230	chr9	119148338	119156994	-	Acaa1b	1474	121472	6.36474
NM_023737	chr16	21762084	21787780	-	Ehhadh	3175	254580	6.32522
NM_134188	chr12	83987902	83993080	+	Acot2	120	5850	5.60733
NM_010012	chr9	121914762	121916264	-	Cyp8b1	2031	63762	4.97243
NM_007437	chr11	61246310	61267006	-	Aldh3a2	1612	46298	4.84403
NM_030687	chr6	141806961	141845468	-	Slco1a4	250	5784	4.53207
NM_011704	chr10	23894876	23904654	+	Vnn1	488	10743	4.46037
NM_007606	chr3	14863572	14871661	+	Car3	309	6445	4.3825
NM_008059	chr1	193272463	193272774	-	G0s2	1597	32839	4.36197
NM_007824	chr4	6268212	6275571	-	Cyp7a1	153	3079	4.33086
NM_001142804	chr10	106936164	107123583	-	Acss3	116	2244	4.27388
NM_029662	chr4	122947241	122961033	-	Mfsd2a	275	5237	4.25124
NM_027907	chr3	130617693	130634677	+	Agxt2l1	301	5659	4.23271
NM_008061	chr11	101367797	101376799	+	G6pc	3851	63686	4.04767
NM_026159	chr6	72598628	72607381	+	Retsat	4873	78786	4.01506
NM_153508	chr6	124431592	124464484	-	Clstn3	132	2020	3.93575
NM_029692	chr2	58755361	58790180	+	Upp2	211	2866	3.76372
NM_175250	chr7	14411707	14427919	-	Sult2a8	3430	45176	3.71928
NM_001122899	chr4	101728030	101811365	+	Lepr	165	1984	3.58787
NM_133894	chr5	87410208	87424171	-	Ugt2b38	145	1711	3.56071
NM_007981	chr8	46492832	46534480	+	Acsl1	12027	138098	3.52134
NM_010720	chr18	74941317	74960974	-	Lipg	110	1258	3.51556
NM_007980	chr3	122895413	122899281	+	Fabp2	628	6713	3.41812
NM_013743	chr6	5485449	5496162	-	Pdk4	310	3111	3.32704
NM_009349	chr6	55170848	55174983	-	Inmt	1331	13261	3.31661
NM_009040	chr10	127801198	127813630	+	Rdh16	1412	13940	3.30342
NM_001100181	chr4	115600975	115621602	+	Cyp4a32	285	2734	3.26198
NM_007818	chr5	145855067	145879776	-	Cyp3a11	37087	339806	3.19573
NM_053200	chr8	93166255	93197719	-	Ces1d	4536	41499	3.19358
NM_172306	chr4	115411683	115438225	+	Cyp4a12b	393	3569	3.18292
NM_008342	chr1	72824580	72852162	+	Igfbp2	3025	26198	3.11445
NM_008604	chr3	63300135	63380332	+	Mme	114	953	3.06344
NM_181596	chr16	48872862	48874344	+	Retnlg	144	18	-3
NM_008174	chr6	27285685	28126125	-	Grm8	274	34	-3.01057
NM_133862	chr3	83007908	83014849	+	Fgg	1103589	135522	-3.0256
NM_130890	chr1	182565061	182632107	+	Capn8	831	102	-3.02628
NM_177910	chr9	108049517	108051457	+	Gmppb	4261	521	-3.03184
NM_007856	chr7	143836644	143847517	+	Dhcr7	2614	313	-3.06202
NM_013831	chr18	77794718	77879405	+	Pstpip2	1055	126	-3.06575
NM_024440	chr10	75893425	75895319	+	Derl3	571	68	-3.06988
NM_008630	chr8	94172848	94173427	+	Mt2	37813	4466	-3.08183
NM_153392	chr4	109407172	109444205	+	Ttc39a	267	31	-3.1065
NM_001130479	chr7	116521837	116540449	+	Nucb2	1193	133	-3.1651
NM_018731	chr7	30712251	30725184	+	Atp4a	135	15	-3.16993
NM_001004468	chr7	130577484	130764319	+	Tacc2	12614	1398	-3.17359
NM_001036684	chr6	113748537	113842330	-	Atp2b2	307	34	-3.17463
NM_024169	chr15	98724385	98728085	-	Fkbp11	1635	181	-3.17523
NM_011448	chr11	112782585	112785510	+	Sox9	770	85	-3.17932
NM_011316	chr7	46729522	46731696	-	Saa4	30261	3304	-3.19517
NM_198861	chr11	62605715	62648390	-	Fam211a	278	30	-3.21205
NM_053103	chr19	43690274	43729935	+	Entpd7	780	84	-3.21501
NM_145984	chr17	85064644	85083267	-	Prepl	9005	961	-3.22812
NM_010107	chr3	89272492	89279542	-	Efna1	7695	817	-3.23551
NM_001033851	chr15	90643624	90679304	-	Cpne8	771	80	-3.26866
NM_001081151	chr8	117158135	117204328	+	Gan	897	91	-3.30117
NM_013825	chr2	60293760	60383231	-	Ly75	556	56	-3.31159
NM_011480	chr11	60199922	60220543	-	Srebf1	7890	785	-3.32926
NM_021395	chr9	44380520	44391050	+	Hyou1	49209	4889	-3.33131
NM_023525	chr5	31054955	31078195	+	Cad	2558	254	-3.33212
NM_001199940	chr12	104265106	104268638	+	Serpina3i	233	23	-3.34062
NM_011388	chr8	5086156	5105183	-	Slc10a2	3335	328	-3.34592
NM_008416	chr8	84977395	84978429	-	Junb	5250	515	-3.34967
NM_153526	chr5	28071438	28076820	+	Insig1	25749	2518	-3.35417
NM_001159486	chr8	12949664	13018965	+	Mcf2l	225	22	-3.35435
NM_009397	chr10	19002731	19011775	-	Tnfaip3	1633	159	-3.36043
NM_020010	chr5	4083125	4104307	-	Cyp51	17246	1672	-3.36662
NM_146006	chr10	76531661	76553068	+	Lss	4364	423	-3.36692
NM_176998	chr15	44672547	44787906	-	Sybu	228	22	-3.37346
NM_053083	chr19	42595334	42608531	-	Loxl4	2160	206	-3.39032
NM_019807	chr9	104300458	104337659	-	Acpp	582	54	-3.42999
NM_027528	chr1	170327467	170514629	-	Nos1ap	378	35	-3.43296
NM_175138	chr4	41569992	41637971	+	Dnaic1	184	17	-3.4361
NM_144834	chr12	103616837	103628958	-	Serpina10	103177	9449	-3.44882
NM_013602	chr8	94179311	94180193	+	Mt1	71286	6507	-3.45355
NM_134164	chr19	4447687	4467940	-	Syt12	1633	148	-3.46386
NM_025436	chr8	64718986	64727878	-	Sc4mol	9124	822	-3.47246
NM_054055	chr2	165406680	165473161	-	Slc13a3	3179	283	-3.4897
NM_001111048	chr3	83026215	83033410	+	Fga	1895992	167758	-3.4985
NM_013650	chr3	90669542	90669967	+	S100a8	814	72	-3.49896
NM_009184	chr2	181195769	181202504	-	Ptk6	140	12	-3.54432
NM_177900	chr8	70083561	70088521	+	Hapln4	1006	86	-3.54815
NM_029720	chr15	88819712	88826436	+	Creld2	17229	1452	-3.56873
NM_018746	chr14	30886529	30901704	+	Itih4	863236	72748	-3.56878
NM_020283	chr2	68117943	68118923	+	B3galt1	7432	622	-3.57876
NM_026862	chr7	24744218	24760286	-	Cd177	110	9	-3.61143
NM_001080940	chr9	21835518	21837087	+	Angptl8	2353	191	-3.62286
NM_013888	chr10	63386698	63408283	+	Dnajc12	7024	570	-3.62326
NM_010292	chr11	5901670	5949599	-	Gck	6829	552	-3.62893
NM_011724	chr9	120016026	120019815	-	Xirp1	261	21	-3.63559
NM_009896	chr16	10784233	10784871	-	Socs1	112	9	-3.63743
NM_009114	chr3	90692746	90695285	-	S100a9	1458	116	-3.65179
NM_008768	chr4	63344598	63348050	+	Orm1	331138	25883	-3.67736
NM_001198955	chr1	170301146	170302827	-	Gm7694	1758	137	-3.68169
NM_010941	chrX	72926336	72957614	+	Nsdhl	2927	223	-3.71431
NM_001025605	chr12	64920806	64924343	+	Gm527	154	11	-3.80735
NM_001204233	chr5	104436389	104440618	+	Spp1	20217	1437	-3.81444
NM_001162965	chr5	113257995	113310692	-	Sgsm1	142	10	-3.82782
NM_023556	chr5	114445402	114460191	+	Mvk	1913	133	-3.84634
NM_007921	chr1	135254266	135257774	-	Elf3	197	13	-3.92161
NM_021509	chr10	24223604	24301629	+	Moxd1	348	22	-3.98351
NM_022324	chr16	17130507	17132310	-	Sdf2l1	14529	892	-4.02575
NM_008362	chr1	40225304	40313393	+	Il1r1	17489	1056	-4.04977
NM_001002897	chr5	24385239	24391916	-	Atg9b	134	8	-4.06609
NM_001081428	chr10	53633634	53750880	-	Fam184a	172	10	-4.10434
NM_033269	chr13	9877229	9878998	-	Chrm3	480	26	-4.20645
NM_009252	chr12	104408671	104413606	+	Serpina3n	431060	23065	-4.22411
NM_145499	chr19	40153576	40187262	-	Cyp2c70	112366	5920	-4.24646
NM_020033	chr19	42036048	42045007	+	Ankrd2	136	7	-4.28011
NM_026929	chr2	119351403	119353590	+	Chac1	681	35	-4.28223
NM_018861	chr11	20304266	20332472	-	Slc1a4	3700	190	-4.28345
NM_145360	chr13	8885860	8890635	+	Idi1	13477	686	-4.29615
NM_001127318	chr6	136697865	136781606	-	Gucy2c	457	23	-4.31249
NM_008611	chr9	7558536	7567538	+	Mmp8	183	9	-4.34577
NM_008141	chr3	108093249	108100803	+	Gnat2	350	17	-4.36375
NM_021400	chr1	150449984	150465573	-	Prg4	9830	472	-4.38033
NM_013623	chr4	63356200	63359397	+	Orm3	1648	77	-4.41971
NM_001242427	chr17	31300452	31349797	+	Slc37a1	1580	73	-4.43588
NM_009205	chr17	85028432	85064079	+	Slc3a1	26252	1190	-4.46339
NM_138656	chr8	122434095	122443366	-	Mvd	1489	65	-4.51776
NM_007805	chr11	105935375	105937827	-	Cyb561	4392	191	-4.52323
NM_025453	chr1	82757432	82768417	-	Tm4sf20	118	5	-4.56071
NM_015804	chr8	12757314	12865147	+	Atp11a	7768	325	-4.57903
NM_001253751	chr3	89093643	89101099	-	Fdps	18492	767	-4.59153
NM_019521	chr8	13465746	13494339	-	Gas6	15816	655	-4.59375
NM_001272098	chr3	10012640	10016107	+	Fabp5	7467	308	-4.59953
NM_007707	chr11	117967553	117968230	-	Socs3	5751	234	-4.61923
NM_145133	chr3	127796582	127797136	+	Tifa	11101	449	-4.62783
NM_019568	chr13	56289792	56296173	-	Cxcl14	964	38	-4.66496
NM_148943	chrY	1298966	1454265	-	Usp9y	106	4	-4.72792
NM_027808	chr3	127670932	127729391	-	Alpk1	3076	110	-4.80548
NM_011318	chr1	172894103	172894887	-	Apcs	168188	5740	-4.87288
NM_001168318	chr14	65670563	65743161	+	Scara5	1992	59	-5.07736
NM_008759	chr11	78503550	78504406	+	Sebox	304	9	-5.078
NM_026739	chr9	22411725	22444230	+	9530077C05Rik	949	27	-5.13538
NM_177388	chr10	83233565	83316609	-	Slc41a2	18873	533	-5.14604
NM_020043	chr9	65101535	65135528	+	Igdcc4	391	11	-5.15159
NM_009117	chr7	46740704	46742522	-	Saa1	1205273	33102	-5.1863
NM_177920	chrX	139080285	139085194	-	Serpina7	20190	515	-5.29292
NM_023627	chr8	70594629	70597198	+	Isyna1	9620	233	-5.36764
NM_153565	chr4	106443346	106463910	-	Pcsk9	6584	155	-5.40862
NM_213614	chr16	18622740	18629850	-	Sept5	172	4	-5.42626
NM_008694	chr9	110419862	110422409	+	Ngp	138	3	-5.52356
NM_054098	chr5	7975441	7980558	+	Steap4	128289	2602	-5.62363
NM_008871	chr5	137063174	137071303	-	Serpine1	2827	57	-5.63217
NM_153577	chr7	30314959	30319001	+	Syne4	843	16	-5.71939
NM_080467	chr6	38048990	38094054	-	Atp6v0a4	264	5	-5.72247
NM_009270	chr15	59315845	59330917	+	Sqle	7953	148	-5.74783
NM_010108	chr3	89315437	89322833	-	Efna3	286	4	-6.15987
NM_011314	chr7	46752291	46754109	+	Saa2	1632400	20628	-6.30625
NM_008522	chr9	111019326	111042182	+	Ltf	174	2	-6.44294
NM_177820	chr15	77584971	77592112	-	Apol10b	749	8	-6.54882
NM_008763	chr1	172956797	172957726	+	Olfr16	121	1	-6.91886
NM_011016	chr4	63362487	63365765	+	Orm2	123515	950	-7.02254
NM_001004148	chr11	72243505	72266565	-	Slc13a5	2900	22	-7.04241
NM_010800	chr5	144191072	144191665	+	Bhlha15	1061	8	-7.05121
NM_011036	chr6	78371205	78373266	+	Reg3b	409	3	-7.09099
NM_011315	chr7	46712126	46715100	-	Saa3	22611	150	-7.23592
NM_008491	chr2	32384865	32387717	-	Lcn2	89738	513	-7.45062
NM_011178	chr10	79879676	79882976	+	Prtn3	2459	12	-7.67889
NM_021352	chr5	113075906	113080554	-	Crybb3	1942	6	-8.33836
NM_008176	chr5	90891311	90892523	+	Cxcl1	11902	35	-8.40963
NM_175628	chr6	121636289	121679108	+	A2m	14459	19	-9.57175
