# Supplementary material for: Angptl8 mediates food-driven resetting of hepatic circadian clock in mice
Source: Nat Commun. 2019 Aug 6;10:3518. doi: 10.1038/s41467-019-11513-1 (PMC6684615; doi:10.1038/s41467-019-11513-1)
Supplement: Supplementary file 5 — Supplementary Data 2 [file 41467_2019_11513_MOESM5_ESM.xls]

## Sheet: Sheet1
Supplementary Data 2. List of mRNAs that are conserved in the liver of mice subjected to refed (｜Log2 (Refed vs. Ad libitum) ｜≦ 0.5).
Tracking_ID	Chr	Start	End	Strand	Gene	FPKM value		｜Log2 (Refed vs. Ad libitum) ｜≦ 0.5
						Ad libitum	Refed
NM_001252569	chr12	103853675	103860478	-	Serpina1a	107606	152677	0.504724
NM_011397	chr18	35619405	35627137	-	Slc23a1	2698	3827	0.504324
NM_175001	chr11	58171686	58179489	+	Mrpl22	600	851	0.504197
NM_020559	chr9	106234037	106246957	-	Alas1	8862	12568	0.504051
NM_031188	chr4	60499076	60501849	-	Mup1	14917	21153	0.503905
NM_016723	chr14	101654064	101695985	+	Uchl3	321	455	0.503293
NM_133227	chr15	8109446	8157764	+	Nup155	1531	2170	0.503221
NM_025380	chr13	38646170	38658993	-	Eef1e1	369	523	0.50319
NM_029623	chr18	12168801	12189885	+	3110002H16Rik	633	897	0.502902
NM_010247	chr15	82017123	82039918	+	Xrcc6	938	1329	0.502681
NM_025656	chr12	59013477	59027776	+	Gemin2	228	323	0.5025
NM_152804	chr13	110395177	110400224	+	Plk2	675	956	0.502123
NM_175372	chr7	4427558	4445511	-	Rdh13	800	1133	0.502076
NM_011514	chrX	8062850	8074562	-	Suv39h1	161	228	0.501973
NM_207523	chr11	78180983	78183543	-	Rpl23a	6180	8751	0.501841
NM_008160	chr9	108339313	108340136	+	Gpx1	76562	108403	0.501704
NM_007408	chr4	86657033	86668679	-	Plin2	18897	26755	0.501651
NM_133737	chr6	57703060	57737750	+	Lancl2	398	563	0.500366
NM_023440	chr7	4628371	4630272	-	Tmem86b	936	1324	0.500323
NM_175542	chr18	88972048	89130684	+	Rttn	111	157	0.500205
NM_028785	chr19	24999651	25201047	+	Dock8	1115	1576	0.499224
NM_009437	chr15	78399732	78405833	-	Tst	12495	17659	0.499053
NM_028521	chr2	69795502	69796227	+	Phospho2	1133	1601	0.498825
NM_009807	chr9	5298717	5306768	+	Casp1	126	178	0.498454
NM_030609	chr13	23763717	23764358	+	Hist1h1a	265	374	0.497046
NM_008360	chr9	50575273	50581714	+	Il18	197	278	0.496889
NM_025829	chr6	99627007	99666752	-	Eif4e3	241	340	0.496502
NM_145489	chr17	47436805	47469393	+	AI661453	302	426	0.496305
NM_133741	chr9	122137013	122167403	+	Snrk	3785	5339	0.496276
NM_001160712	chr11	102041591	102054213	+	Cd300lg	463	653	0.496071
NM_029688	chr2	152105684	152109192	+	Srxn1	1718	2423	0.496064
NM_001029895	chr7	130394558	130519961	-	Ate1	1588	2239	0.495644
NM_178066	chr10	128801095	128803272	-	Tmem198b	1115	1571	0.494639
NM_001013762	chr19	12613484	12627116	+	Gm4952	1740	2451	0.494283
NM_008688	chr10	81403378	81427105	-	Nfic	1227	1728	0.493968
NM_134102	chr16	38396451	38432876	-	Pla1a	1895	2668	0.493561
NM_175692	chr2	158376200	158380828	+	Snhg11	179	252	0.493464
NM_020034	chr13	21779883	21780554	-	Hist1h1b	108	152	0.49304
NM_172697	chr4	108565225	108579114	-	Prpf38a	491	691	0.492963
NM_029662	chr4	122947241	122961033	-	Mfsd2a	275	387	0.492902
NM_178644	chr9	43222574	43239573	-	Oaf	9338	13139	0.49267
NM_001033767	chr18	60245395	60246615	+	Gm4951	7078	9959	0.492659
NM_172662	chr2	44565451	44861495	-	Gtdc1	224	315	0.491853
NM_144931	chr8	104511158	104534564	-	Nae1	554	779	0.491737
NM_001164057	chr19	5941499	5963904	-	Pola2	165	232	0.491659
NM_178713	chr10	21377341	21395840	+	Aldh8a1	16135	22685	0.491545
NM_026734	chr7	90468978	90475975	-	Tmem126b	466	655	0.491165
NM_029609	chr7	132610706	132705688	+	Lhpp	1274	1790	0.490594
NM_026497	chr17	59002181	59011248	-	Nudt12	2474	3476	0.490583
NM_012060	chrX	73686557	73714884	-	Bcap31	4441	6238	0.490199
NM_145460	chr14	32091644	32102411	+	Oxnad1	1199	1684	0.49006
NM_001001184	chr8	46578924	46610619	-	Ccdc111	282	396	0.489805
NM_001013405	chr9	122808778	122834976	+	Tcaim	1148	1612	0.489729
NM_001195244	chr8	3621585	3623307	+	Pet100	527	740	0.489722
NM_026767	chr3	89266734	89267012	+	Dpm3	1240	1741	0.489576
NM_026688	chr2	90894710	90904647	-	Ndufs3	2334	3277	0.489571
NM_026572	chr8	116982629	116993426	-	Gcsh	4142	5812	0.488707
NM_027279	chr1	163996112	163997200	+	Mettl18	139	195	0.488389
NM_001164622	chr18	38307937	38316612	+	Rnf14	2496	3501	0.488149
NM_027212	chr15	52712510	52730162	+	Med30	164	230	0.487938
NM_025530	chr19	43753163	43768289	+	Cutc	333	467	0.4879
NM_001081317	chr6	116273611	116329484	+	Zfand4	783	1098	0.487794
NM_007638	chr6	85452122	85468277	+	Cct7	4403	6174	0.487719
NM_027865	chr9	44794975	44798733	-	Tmem25	455	638	0.48769
NM_172499	chr1	40773753	40790619	-	Mfsd9	194	272	0.48755
NM_009983	chr7	142376571	142387804	-	Ctsd	17978	25205	0.487477
NM_178189	chr13	23683525	23683917	-	Hist1h2ac	269	377	0.486958
NM_025348	chr7	3617398	3620092	+	Ndufa3	1976	2768	0.486261
NM_008945	chr3	94884428	94886908	-	Psmb4	7200	10085	0.486142
NM_001081131	chr2	5898708	5942671	-	Dhtkd1	864	1210	0.485904
NM_001081077	chr19	44110516	44135788	-	Cwf19l1	467	654	0.485868
NM_133835	chr2	25998952	26021534	-	Ubac1	557	780	0.485797
NM_008853	chrX	99466565	99468301	-	Pja1	3705	5186	0.485149
NM_008784	chrX	100494366	100515705	+	Igbp1	1986	2779	0.4847
NM_015783	chr4	156199584	156200708	-	Isg15	258	361	0.484628
NM_178674	chr13	56526916	56537467	+	Fbxl21	138	193	0.483933
NM_008947	chr12	100112331	100123192	+	Psmc1	4115	5755	0.483923
NM_177733	chr4	136172781	136193037	+	E2f2	123	172	0.48375
NM_021557	chr12	79176145	79191790	-	Rdh11	3072	4294	0.483144
NM_009786	chr1	160203567	160212667	-	Cacybp	1539	2150	0.482343
NM_025304	chr7	123378149	123430155	+	Lcmt1	325	454	0.482253
NM_026276	chr9	4296675	4309436	-	Aasdhppt	1550	2165	0.482099
NM_175464	chr2	59214683	59354448	+	Pkp4	1917	2677	0.481767
NM_027914	chr10	111298723	111301169	+	Bbs10	270	377	0.481605
NM_001113460	chr5	72756296	72823593	-	Tec	790	1103	0.481508
NM_023292	chr9	35564817	35566919	+	Pus3	308	430	0.481406
NM_021282	chr7	140763851	140774742	+	Cyp2e1	111858	156151	0.481273
NM_009226	chr18	10617913	10627870	+	Snrpd1	460	642	0.480939
NM_001253686	chr6	71831471	71874930	+	Immt	3587	5006	0.480881
NM_024478	chr5	36465194	36471402	+	Grpel1	6109	8521	0.480087
NM_177305	chr1	88701086	88701664	-	Arl4c	152	212	0.479993
NM_175088	chr6	15721271	15799865	+	Mdfic	1042	1453	0.479679
NM_001037742	chr1	57388496	57406461	-	Tyw5	183	255	0.478654
NM_028042	chr13	108158794	108194124	+	Ercc8	140	195	0.478047
NM_023475	chr15	83100344	83116379	+	Serhl	751	1046	0.477998
NM_001081215	chr8	61940103	62037134	+	Ddx60	439	611	0.476951
NM_008617	chr5	135778736	135790208	+	Mdh2	2955	4112	0.476682
NM_134081	chr14	20385362	20388783	-	Dnajc9	302	420	0.475841
NM_177577	chr13	25056271	25205518	+	Dcdc2a	192	267	0.475733
NM_001271464	chr13	97141948	97175737	+	Gfm2	2108	2931	0.475518
NM_178741	chr5	103863068	103886149	-	Klhl8	172	239	0.474602
NM_009930	chr1	45311748	45348747	+	Col3a1	3037	4217	0.47357
NM_016792	chr18	63664303	63692173	-	Txnl1	4525	6283	0.473536
NM_007510	chr6	120795702	120822620	-	Atp6v1e1	2873	3988	0.473107
NM_013686	chr17	12916566	12924476	+	Tcp1	9308	12918	0.47284
NM_030711	chr13	74646224	74690729	+	Erap1	5041	6995	0.472614
NM_023480	chr17	24849418	24850101	-	Fahd1	1704	2363	0.471694
NM_133726	chr15	81365450	81399594	-	St13	5606	7774	0.471685
NM_001166064	chr3	145987999	146020299	+	Syde2	344	477	0.471581
NM_027287	chr3	152185147	152193587	-	Dnajb4	2127	2949	0.471406
NM_017404	chr16	84718334	84735217	-	Mrpl39	1178	1633	0.471185
NM_011970	chr4	126677755	126709586	+	Psmb2	1991	2760	0.471175
NM_029760	chr12	52097784	52310764	+	Nubpl	327	453	0.47022
NM_008223	chr16	17336311	17343044	+	Serpind1	26753	37038	0.469306
NM_199301	chr7	140137665	140150273	+	Mtg1	292	404	0.468387
NM_017478	chr6	30748857	30896697	-	Copg2	1432	1981	0.468197
NM_174857	chr19	23303622	23448058	-	Mamdc2	120	166	0.468149
NM_030203	chr10	34297514	34298734	+	Tspyl4	196	271	0.467439
NM_027413	chr7	67595652	67641271	-	Lrrc28	447	618	0.467332
NM_001164195	chr10	13523899	13552898	-	Pex3	630	871	0.467321
NM_025708	chr16	8635745	8637488	-	Tmem186	651	900	0.467267
NM_178700	chr5	88662561	88676111	-	Grsf1	2374	3281	0.466816
NM_183195	chr19	42147649	42148170	+	Marveld1	694	959	0.466595
NM_007388	chr9	22127020	22130129	-	Acp5	2695	3722	0.465793
NM_025960	chr7	19508749	19515877	+	Trappc6a	378	522	0.465664
NM_028177	chr7	122091594	122101822	-	Ndufab1	911	1258	0.465609
NM_175471	chr4	107070527	107084330	+	Cyb5rl	247	341	0.465261
NM_175664	chr13	23746795	23747175	+	Hist1h2bb	484	668	0.464841
NM_007703	chr19	46132070	46134802	+	Elovl3	3486	4811	0.464764
NM_017473	chr10	127884551	127888613	-	Rdh7	46712	64464	0.4647
NM_022996	chr18	38419114	38460648	+	Ndfip1	2582	3563	0.464603
NM_001163006	chr4	139104004	139130985	-	Minos1	772	1065	0.464181
NM_009239	chr12	118238147	118301233	-	Sp4	380	524	0.463567
NM_026877	chr11	120673069	120709357	+	Aspscr1	1288	1776	0.463499
NM_025546	chr16	11193480	11203255	-	Rsl1d1	1533	2113	0.462935
NM_020255	chr2	156311920	156312348	-	Scand1	542	747	0.462815
NM_023579	chr14	120911254	120946805	+	Ipo5	2483	3420	0.461912
NM_008610	chr8	92827625	92852665	+	Mmp2	106	146	0.461904
NM_010403	chr2	134498257	134554332	-	Hao1	19897	27405	0.461888
NM_008180	chr2	155563596	155587570	-	Gss	3264	4495	0.46168
NM_152817	chr17	74717912	74863456	+	Ttc27	533	734	0.461645
NM_001205057	chr2	176802233	176807759	+	Gm14295	162	223	0.46105
NM_001190734	chr5	73481089	73557687	+	Dcun1d4	1139	1567	0.460237
NM_009031	chrX	162760692	162778416	+	Rbbp7	2282	3139	0.460006
NM_026873	chr13	99320169	99344669	-	Ptcd2	1020	1403	0.459946
NM_025819	chr1	151368459	151423560	-	Swt1	837	1151	0.459588
NM_020616	chr7	109703952	109711893	+	Akip1	344	473	0.459432
NM_178766	chr5	8427417	8453298	+	Slc25a40	152	209	0.459432
NM_001161667	chr14	8225766	8256861	-	Acox2	7256	9976	0.459287
NM_025607	chr6	72360583	72362365	-	Rnf181	3196	4393	0.458939
NM_026053	chr17	80225640	80228113	+	Gemin6	259	356	0.458925
NM_026624	chr2	25218801	25222171	+	Fam166a	390	536	0.458759
NM_133898	chr5	150572743	150594436	-	N4bp2l1	644	885	0.458617
NM_172711	chr5	69557055	69571721	+	Guf1	647	889	0.458418
NM_019395	chr13	62864976	62888043	-	Fbp1	33430	45900	0.457351
NM_001162908	chr10	41811022	41907358	+	Sesn1	665	913	0.457261
NM_146015	chr11	28854474	28926318	+	Efemp1	228	313	0.457129
NM_001113399	chr2	77411925	77703080	-	Zfp385b	169	232	0.457102
NM_007953	chr19	6911751	6920387	-	Esrra	899	1234	0.456949
NM_021893	chr19	29372468	29385412	+	Cd274	156	214	0.456065
NM_001172091	chr17	47413562	47414547	-	1700001C19Rik	113	155	0.455945
NM_001109746	chr6	87844039	87845779	-	Cnbp	10406	14273	0.455873
NM_198653	chr1	185287049	185329287	-	Iars2	2882	3952	0.455513
NM_183275	chr11	80136836	80142119	-	Tefm	566	776	0.455255
NM_009338	chr17	12943862	12960663	-	Acat2	3254	4460	0.454829
NM_001166407	chr18	34625480	34632615	+	Kif20a	154	211	0.454313
NM_001199046	chr11	86548831	86567145	+	Tubd1	200	274	0.454176
NM_001177399	chr2	178023379	178034022	+	Etohi1	630	863	0.454009
NM_026503	chr1	23996251	24005600	-	1110058L19Rik	552	756	0.453718
NM_027992	chr6	13071744	13084326	+	Tmem106b	8247	11288	0.452849
NM_144543	chr9	27000014	27007204	+	Thyn1	499	683	0.452846
NM_026384	chr7	99154546	99182512	-	Dgat2	17142	23455	0.45236
NM_001040695	chr7	46926321	46958432	-	Uevld	750	1026	0.452068
NM_027534	chr1	106724902	106759651	-	Kdsr	1090	1491	0.451952
NM_133787	chr3	69722423	69748902	+	Nmd3	552	755	0.451808
NM_001205173	chr4	139574948	139616433	+	Iffo2	871	1191	0.451429
NM_021022	chr2	69239084	69329345	-	Abcb11	33904	46359	0.451394
NM_177412	chr6	116022087	116134330	-	Tmcc1	1434	1960	0.450809
NM_023133	chr7	24885136	24889767	+	Rps19	4313	5894	0.450555
NM_001142918	chr19	55742342	55927736	+	Tcf7l2	251	343	0.450521
NM_001163748	chr17	31386288	31473259	+	Pde9a	603	824	0.450486
NM_025821	chr16	8660941	8664415	-	Carhsp1	3326	4544	0.450175
NM_001101598	chr7	4891193	4895400	+	Isoc2a	4722	6450	0.449901
NM_138654	chr13	16857855	17694732	-	5033411D12Rik	643	878	0.449402
NM_007671	chr4	109661249	109665146	-	Cdkn2c	156	213	0.449307
NM_001145433	chr5	53267244	53277934	+	Smim20	1003	1369	0.448801
NM_133928	chr6	91465015	91473337	-	Chchd4	617	842	0.44855
NM_011309	chr3	90511221	90512136	-	S100a1	3111	4245	0.448386
NM_178920	chr15	54571509	54600742	+	Mal2	3373	4601	0.447915
NM_172532	chr13	24911561	24937568	-	Aldh5a1	1814	2474	0.447671
NM_011978	chr2	126553155	126587936	+	Slc27a2	32270	44005	0.447474
NM_028334	chr10	88148224	88178247	+	Nup37	176	240	0.447459
NM_030561	chr17	29282079	29301450	+	BC004004	2877	3921	0.446656
NM_009673	chr3	36449344	36475432	-	Anxa5	3262	4445	0.446427
NM_028227	chr5	121660767	121685492	+	Brap	4123	5618	0.446362
NM_198030	chr5	103956184	103977315	-	Hsd17b13	7363	10028	0.445668
NM_001163160	chr16	32451715	32471503	+	Pcyt1a	3971	5408	0.445593
NM_007792	chr10	110931956	110939287	+	Csrp2	921	1254	0.445264
NM_023231	chr4	43028165	43031373	-	Stoml2	2170	2954	0.444975
NM_001039392	chr6	72957618	72958012	-	Tmsb10	155	211	0.444975
NM_008866	chr1	4807914	4845016	+	Lypla1	4715	6418	0.444866
NM_001199227	chr7	143689819	143715801	-	Osbpl5	108	147	0.444785
NM_145466	chr14	122891352	122891801	-	Ggact	2433	3311	0.444531
NM_001081274	chr4	149150644	149166594	-	Pgd	1020	1388	0.444438
NM_009094	chrX	102185030	102188371	-	Rps4x	10750	14623	0.443903
NM_144535	chr14	49066791	49086327	+	Ap5m1	669	910	0.44386
NM_001048058	chr11	114668812	114672290	+	Rpl38	2075	2822	0.443607
NM_145573	chr6	147042795	147070823	+	Mrps35	692	941	0.443423
NM_020588	chr1	134348009	134361870	-	Tmem183a	5220	7094	0.44255
NM_025424	chr1	191306913	191318092	-	Nenf	248	337	0.442408
NM_001081374	chr7	127932830	127946448	-	Prss36	170	231	0.442358
NM_001033331	chr10	89413203	89433788	-	Gas2l3	184	250	0.442222
NM_001146224	chr17	74299752	74316079	-	Dpy30	452	614	0.441916
NM_153408	chr1	36266360	36273365	-	Neurl3	187	254	0.44179
NM_001161419	chr11	96073104	96075025	-	Atp5g1	5276	7166	0.441723
NM_198606	chr15	39112982	39146760	+	Dcaf13	779	1058	0.441644
NM_015760	chr7	87246846	87396891	+	Nox4	849	1153	0.441556
NM_016794	chr6	72385510	72390476	-	Vamp8	4254	5777	0.4415
NM_172988	chr4	22376566	22433730	+	Fbxl4	813	1104	0.441413
NM_019936	chr17	87025660	87035042	+	Cript	746	1013	0.441387
NM_008946	chr11	70525397	70527579	+	Psmb6	5446	7395	0.441353
NM_026030	chr2	154872725	154892704	-	Eif2s2	2860	3882	0.440785
NM_025844	chr9	18292397	18312921	+	Chordc1	2523	3424	0.440542
NM_020007	chr3	60529631	60625180	+	Mbnl1	4420	5998	0.440435
NM_021295	chr1	67003481	67038575	-	Lancl1	709	962	0.440251
NM_145513	chr1	165215740	165236833	-	Tiprl	695	943	0.440245
NM_028608	chr10	111985528	111997031	-	Glipr1	143	194	0.440042
NM_172086	chr6	115805559	115807897	-	Rpl32	7094	9621	0.439588
NM_025959	chr14	45329848	45348701	+	Psmc6	2966	4022	0.439394
NM_001162922	chr2	178067695	178078360	-	Zfp931	225	305	0.438884
NM_009539	chr1	36770811	36782584	+	Zap70	332	450	0.438742
NM_146116	chr2	25222308	25224590	-	Tubb4b	11456	15527	0.438676
NM_001077364	chrX	140540868	140598441	-	Tsc22d3	5137	6962	0.438576
NM_013805	chr16	18776996	18777652	+	Cldn5	473	641	0.438484
NM_178936	chr3	121207152	121235236	-	Tmem56	10460	14175	0.438466
NM_175641	chr7	27305396	27337567	-	Ltbp4	749	1015	0.438442
NM_008921	chr10	128015249	128029785	+	Prim1	124	168	0.438121
NM_026063	chr17	27122713	27133877	-	Mnf1	943	1277	0.437429
NM_026550	chr13	41001330	41012749	+	Pak1ip1	1344	1820	0.437405
NM_009169	chr6	6558449	6578554	-	Shfm1	3014	4081	0.437243
NM_007639	chr3	86996580	86999252	-	Cd1d1	7359	9962	0.436926
NM_016905	chr11	116008643	116012678	-	Galk1	1722	2331	0.436864
NM_028744	chr5	52741719	52767756	+	Pi4k2b	1615	2186	0.436759
NM_001029855	chr14	55587485	55591045	-	Psme2	2102	2845	0.436666
NM_026164	chr12	44282667	44311599	+	Pnpla8	6590	8917	0.43628
NM_172951	chr12	30175128	30373229	-	Sntg2	354	479	0.436276
NM_009696	chr7	19696380	19698230	-	Apoe	635251	859510	0.436188
NM_198246	chr16	16302984	16309491	+	Yars2	615	832	0.435997
NM_024193	chr2	130274474	130279223	+	Nop56	916	1239	0.435757
NM_001142655	chr9	75037631	75056805	+	Arpp19	1604	2169	0.435356
NM_019657	chr2	94033557	94157869	-	Hsd17b12	8571	11590	0.435345
NM_001164242	chr11	61730144	61756313	-	Prpsap2	395	534	0.434987
NM_145154	chr9	20873882	20878594	-	Angptl6	779	1053	0.43481
NM_009720	chr11	55450501	55461093	-	Atox1	2574	3479	0.434661
NM_001003911	chr9	90163245	90199871	+	Adamts7	111	150	0.434403
NM_177670	chr4	116553034	116554809	-	Tmem69	370	500	0.434403
NM_010169	chr13	95603733	95618374	-	F2r	2443	3301	0.434249
NM_019579	chr12	78797024	78837634	+	Mpp5	1384	1870	0.434194
NM_173347	chr3	95254996	95281623	-	Prune	662	894	0.433444
NM_145541	chr3	105731985	105750301	-	Rap1a	1610	2174	0.433291
NM_026075	chr13	104817354	104837548	+	Srek1ip1	434	586	0.433206
NM_025647	chr4	114961714	114987133	-	Cmpk1	3862	5214	0.433042
NM_009391	chr5	129020539	129022818	+	Ran	5581	7534	0.432892
NM_019745	chr3	75517520	75541255	-	Pdcd10	849	1146	0.432771
NM_019641	chr4	134470163	134473403	+	Stmn1	209	282	0.432192
NM_018730	chr17	56613588	56614213	+	Rpl36	5632	7599	0.432162
NM_175135	chr4	117022165	117070923	+	Eif2b3	444	599	0.431996
NM_001195596	chr10	25528231	25536087	-	Smlr1	745	1005	0.431883
NM_198326	chr2	151494308	151511069	+	Nsfl1c	1854	2501	0.431864
NM_153116	chr5	5539252	5559465	-	Gtpbp10	866	1168	0.431601
NM_009698	chr8	122574885	122576832	-	Aprt	961	1296	0.431457
NM_212446	chr2	151718634	151741139	-	Psmf1	879	1185	0.430952
NM_001141946	chr2	136874266	136881235	-	Mkks	1417	1910	0.430733
NM_178162	chr5	137651769	137684579	-	Agfg2	748	1008	0.430385
NM_133991	chrX	8245075	8251000	-	Ftsj1	596	803	0.430088
NM_001277080	chr11	67603208	67683451	+	Gas7	265	357	0.429932
NM_025922	chr2	130667870	130681081	+	Itpa	1363	1836	0.42978
NM_030717	chr9	66955675	66975391	-	Lactb	2052	2764	0.429727
NM_025544	chr4	126047070	126055517	+	Mrps15	320	431	0.429616
NM_011595	chr10	86300854	86345902	+	Timp3	987	1329	0.429219
NM_177311	chr17	6044114	6074246	-	Serac1	280	377	0.429138
NM_011883	chr3	57764269	57833070	+	Rnf13	2202	2964	0.428731
NM_001195529	chr7	99625494	99626648	-	Gm4980	197	265	0.427797
NM_011573	chr9	106659027	106682125	-	Tex264	2364	3180	0.427797
NM_175095	chr3	57646679	57651653	-	Commd2	603	811	0.427544
NM_001098222	chrX	135889041	135890660	+	Bhlhb9	116	156	0.427421
NM_177382	chr7	114550272	114562957	-	Cyp2r1	873	1174	0.427379
NM_028260	chr2	105930748	105965332	+	Immp1l	601	808	0.42699
NM_013752	chr4	15958074	15992461	+	Nbn	823	1106	0.426387
NM_023202	chr17	33824630	33838189	+	Ndufa7	2417	3248	0.426334
NM_025909	chr4	103319041	103366185	+	Oma1	1010	1357	0.426065
NM_025683	chr1	66700907	66717876	+	Rpe	1606	2157	0.425554
NM_027823	chr9	8997597	9238779	-	Arhgap42	1802	2420	0.425408
NM_001162945	chr13	92844787	92852894	+	Mtx3	683	917	0.425036
NM_001163311	chr11	74908628	74913129	-	Srr	2546	3418	0.42492
NM_028427	chr8	64947307	64968834	+	Tmem192	158	212	0.42414
NM_009658	chr6	34304297	34317405	-	Akr1b3	410	550	0.423808
NM_001160345	chr7	51999763	52005791	-	Svip	715	959	0.423588
NM_026505	chr18	3508210	3512400	+	Bambi	217	291	0.423324
NM_133728	chr1	53344730	53348466	-	Asnsd1	1886	2529	0.423237
NM_028233	chr17	84705416	84790513	-	Lrpprc	6955	9326	0.423208
NM_001177843	chr2	4431199	4608068	+	Frmd4a	364	488	0.422943
NM_145380	chr2	104999721	105016987	-	Eif3m	2032	2724	0.422826
NM_026283	chr14	21750607	21793241	+	Samd8	1593	2135	0.42249
NM_019537	chr16	95980037	95990890	-	Psmg1	868	1163	0.422084
NM_012001	chr5	100518477	100547437	+	Cops4	1952	2615	0.421858
NM_001039723	chr5	123076427	123116757	+	Tmem120b	115	154	0.421296
NM_029447	chr13	104024946	104109456	-	Nln	1522	2037	0.420478
NM_001081240	chr8	77549548	77581249	+	Prmt10	996	1333	0.420459
NM_001162921	chr9	52115406	52168111	-	Zc3h12c	668	894	0.420427
NM_027266	chr4	45300445	45315121	+	Trmt10b	207	277	0.420255
NM_010885	chr18	36742567	36744520	-	Ndufa2	3110	4161	0.420016
NM_172689	chr4	40205810	40239696	-	Ddx58	1806	2416	0.419823
NM_144520	chr11	4098305	4118678	-	Sec14l2	18124	24245	0.419786
NM_009761	chr14	66987727	67008784	-	Bnip3l	3134	4191	0.419289
NM_133976	chr9	56937507	56938061	+	Imp3	1154	1543	0.419095
NM_016668	chr13	93617476	93637496	-	Bhmt	222015	296828	0.41897
NM_028125	chr2	181411613	181424355	-	Zbtb46	187	250	0.41889
NM_172656	chr1	58977054	58994436	+	Stradb	846	1131	0.418869
NM_019785	chr12	70937955	70962048	+	Actr10	1265	1691	0.418739
NM_017469	chr3	82033255	82074574	-	Gucy1b3	395	528	0.418685
NM_011528	chr7	141392222	141402776	+	Taldo1	5031	6723	0.41826
NM_026573	chrX	37092512	37110231	-	Upf3b	354	473	0.418091
NM_175429	chrX	153688813	153689691	-	Kctd12b	119	159	0.418065
NM_023386	chr16	23609989	23613469	+	Rtp4	482	644	0.418028
NM_133218	chr3	9438787	9609719	-	Zfp704	604	807	0.41802
NM_007793	chr10	78425792	78427439	+	Cstb	1126	1504	0.417598
NM_025539	chr4	41477521	41480562	+	Nudt2	501	669	0.417196
NM_013870	chr11	3520772	3537373	-	Smtn	170	227	0.417158
NM_029280	chr2	69871278	69885357	-	Mettl5	519	693	0.417121
NM_025461	chr12	81472235	81484965	-	Cox16	1241	1657	0.41707
NM_053075	chr5	24803664	24842236	-	Rheb	1009	1347	0.416824
NM_197980	chr5	139338291	139345153	-	Cox19	944	1260	0.416565
NM_001037746	chr12	57238426	57239382	+	Prps1l3	2483	3314	0.416489
NM_026646	chr7	141431105	141434175	-	Slc25a22	1274	1699	0.415321
NM_001198789	chr9	72979855	72985167	-	Gm5918	132	176	0.415037
NM_028281	chr13	55727373	55776700	+	Pcbd2	246	328	0.415037
NM_145468	chr15	9116857	9140191	-	Skp2	195	260	0.415037
NM_172500	chr12	104932165	104975793	-	Syne3	207	276	0.415037
NM_027435	chr15	58095527	58134974	-	Atad2	487	649	0.414297
NM_001031808	chr2	24974251	24974658	-	Mrpl41	947	1262	0.414276
NM_027902	chr15	78440214	78465343	-	Tmprss6	11378	15155	0.413547
NM_026510	chr5	140328338	140331860	-	Ftsj2	362	482	0.413043
NM_030254	chr8	39006063	39130817	+	Tusc3	344	458	0.412939
NM_138665	chr2	27189519	27244502	-	Sardh	26139	34801	0.412925
NM_001024837	chr10	77294782	77325893	-	Adarb1	788	1049	0.412747
NM_199317	chrX	20460527	20517896	+	Phf16	154	205	0.412694
NM_001172068	chr9	59737167	59737832	-	Senp8	130	173	0.41226
NM_145949	chr8	24533603	24576248	-	Ido2	2425	3226	0.411762
NM_023054	chr5	88554614	88556023	+	Utp3	1127	1499	0.411513
NM_009076	chr2	32961803	32963996	+	Rpl12	7250	9643	0.411501
NM_177784	chr2	69823788	69833985	+	Klhl23	100	133	0.411426
NM_027869	chr11	29130758	29161483	+	Pnpt1	1414	1880	0.410951
NM_025372	chr9	64288114	64304470	+	Tipin	176	234	0.410933
NM_011592	chr8	4260136	4275887	-	Timm44	1324	1759	0.409852
NM_025993	chr11	71025143	71025763	+	Mis12	1386	1841	0.409562
NM_183165	chr6	142345733	142362002	+	Pyroxd1	524	696	0.40952
NM_028303	chrX	100623393	100625374	-	Pdzd11	509	676	0.409358
NM_194054	chr11	29693189	29742029	+	Rtn4	1933	2567	0.409242
NM_013865	chr2	156928700	156970093	-	Ndrg3	543	721	0.409047
NM_025626	chr2	3772852	3779617	+	Fam107b	2647	3514	0.408756
NM_010239	chr19	9982870	9984942	+	Fth1	12884	17102	0.408584
NM_016985	chrX	71364915	71416727	+	Mtmr1	1771	2350	0.408097
NM_028696	chr1	51471245	51477915	-	Nabp1	607	805	0.407292
NM_199198	chr15	89123466	89128448	-	Hdac10	439	582	0.406798
NM_025574	chr6	57689737	57692005	-	Pyurf	1296	1718	0.406664
NM_133706	chr11	78542537	78550653	-	Tmem97	5103	6764	0.406531
NM_010345	chr11	11933463	11970616	-	Grb10	338	448	0.406475
NM_181392	chr17	6080840	6084652	+	Gtf2h5	1309	1735	0.406471
NM_001122820	chr8	22789353	22804032	-	Ap3m2	126	167	0.406424
NM_178645	chr11	76945881	76986627	+	Blmh	2322	3077	0.406156
NM_001162532	chr7	73740503	73774899	+	Fam174b	234	310	0.40576
NM_201358	chr13	35979839	36117160	-	Lyrm4	228	302	0.405515
NM_001159662	chr2	158695961	158761863	+	Ppp1r16b	262	347	0.405369
NM_001170983	chr14	52075080	52084355	-	Hnrnpc	4298	5692	0.40527
NM_024218	chr16	55966434	55971391	+	Rpl24	5165	6839	0.405017
NM_025450	chr5	129716744	129718155	+	Mrps17	1589	2104	0.405016
NM_001081178	chr17	43403942	43455335	+	Gpr116	2366	3132	0.404634
NM_145422	chr10	85939012	85957707	-	D10Wsu52e	3068	4059	0.403826
NM_025947	chr2	155236615	155249964	+	Dynlrb1	1530	2024	0.403678
NM_025300	chr1	4774452	4785677	-	Mrpl15	1773	2345	0.403395
NM_026526	chr14	57549743	57571553	-	N6amt2	372	492	0.403356
NM_172403	chr11	58868992	58881313	+	2810021J22Rik	183	242	0.403163
NM_024433	chr4	89137492	89179506	+	Mtap	780	1031	0.402498
NM_172550	chr10	76463233	76468366	-	Ybey	258	341	0.402401
NM_173788	chr4	43632185	43650978	+	Npr2	485	641	0.40234
NM_009354	chr13	73627030	73649013	+	Tert	199	263	0.402294
NM_016661	chr2	155060449	155074392	-	Ahcy	63193	83478	0.401631
NM_139308	chr2	127270582	127297291	+	Stard7	5137	6783	0.400997
NM_025657	chr2	120605217	120609001	-	Lrrc57	409	540	0.400859
NM_177368	chr10	105190095	105573749	-	Tmtc2	394	520	0.400316
NM_011030	chr10	59337081	59371074	+	P4ha1	1698	2241	0.400306
NM_001163684	chr7	45073495	45077383	+	Nosip	635	838	0.400194
NM_153599	chr5	146231693	146301701	+	Cdk8	998	1317	0.400144
NM_026001	chr14	62332116	62372473	+	Rnaseh2b	169	223	0.40002
NM_001083938	chr17	8128686	8147694	-	Rnaset2a	542	715	0.39965
NM_020578	chr17	73805243	73830445	+	Ehd3	2933	3869	0.399584
NM_203280	chr7	45710725	45713665	-	Sphk2	1198	1580	0.399297
NM_177794	chr10	68723900	68778857	+	Tmem26	138	182	0.39927
NM_008316	chr11	8996850	9011110	-	Hus1	298	393	0.399217
NM_178374	chr9	56957019	56982973	+	Snupn	298	393	0.399217
NM_026494	chr4	119418970	119422353	-	Ppcs	985	1299	0.399206
NM_001013369	chr2	170516589	170518804	+	Pfdn4	160	211	0.399171
NM_181402	chr6	127470705	127491735	+	Parp11	292	385	0.39889
NM_021299	chr19	29022826	29047829	-	Ak3	11875	15654	0.398604
NM_178205	chr13	23561955	23562365	-	Hist1h3e	794	1046	0.397672
NM_001159421	chr16	36072087	36091884	+	Ccdc58	643	847	0.397543
NM_178309	chr11	86061429	86198964	-	Brip1	145	191	0.39752
NM_019913	chr15	77915744	77927954	-	Txn2	3405	4484	0.397131
NM_010173	chr4	115998487	116017657	-	Faah	3650	4806	0.39694
NM_026678	chr2	127080647	127096993	+	Blvra	540	711	0.39689
NM_176917	chr17	94727250	94748009	-	Mettl4	557	733	0.396136
NM_025876	chr2	154335531	154370936	-	Cdk5rap1	323	425	0.395929
NM_011505	chr11	90480600	90621701	-	Stxbp4	190	250	0.395929
NM_025938	chr14	8083724	8089964	+	Rpp14	731	961	0.394665
NM_026592	chr2	101562190	101610656	-	B230118H07Rik	445	585	0.394631
NM_178925	chr16	62735115	62786682	-	Nsun3	175	230	0.394279
NM_010360	chr3	107895954	107898549	+	Gstm5	258	339	0.393914
NM_181406	chr4	34614991	34660070	+	Rars2	446	586	0.393857
NM_026504	chr5	115279713	115295966	+	Coq5	1240	1628	0.392761
NM_026069	chr15	5116682	5118636	+	Rpl37	3823	5019	0.392695
NM_018799	chr4	129592053	129600596	-	Eif3i	3261	4281	0.392633
NM_001253843	chr19	10895450	10905132	+	Prpf19	3009	3950	0.392569
NM_025577	chr8	70504437	70506733	-	2810428I15Rik	1174	1541	0.392434
NM_025931	chr15	78159610	78173802	-	Ift27	160	210	0.392317
NM_133771	chr17	74201194	74294752	-	Memo1	992	1302	0.392317
NM_001042613	chr15	3274674	3279710	+	Sepp1	290088	380706	0.392187
NM_001141965	chr2	145903310	145915889	+	Naa20	567	744	0.391954
NM_001142957	chr17	33289649	33303196	+	Zfp955b	471	618	0.39188
NM_001110101	chr17	34982083	34985542	+	Lsm2	141	185	0.39183
NM_030750	chr12	75716113	75735563	-	Sgpp1	3180	4171	0.391367
NM_013765	chr10	128624601	128626478	-	Rps26	4150	5441	0.39076
NM_133786	chr3	69006081	69034526	+	Smc4	614	805	0.39075
NM_172146	chr5	76915209	76951084	-	Ppat	1685	2209	0.390645
NM_175149	chr8	124637908	124663183	-	2310022B05Rik	283	371	0.390617
NM_019773	chrX	166457708	166458313	-	Rab9	1976	2590	0.390369
NM_133905	chr13	93147591	93186439	-	Papd4	361	473	0.389841
NM_027256	chr7	97481097	97541190	+	Ints4	1225	1605	0.389792
NM_028876	chr5	108124541	108132424	-	Tmed5	3374	4420	0.389586
NM_001037999	chr1	120113460	120120914	-	Dbi	20527	26886	0.389332
NM_027346	chr11	106066248	106073301	+	Taco1	1173	1536	0.388975
NM_026498	chr7	78783359	78792749	+	Mrps11	453	593	0.388521
NM_175106	chr1	119910012	119910947	-	Tmem177	476	623	0.388271
NM_172777	chr5	105080055	105105847	-	Gbp9	428	560	0.387816
NM_133939	chr6	18848733	18853691	+	Naa38	214	280	0.387816
NM_028756	chr16	45142147	45157626	-	Slc35a5	913	1194	0.387116
NM_172274	chr5	43668668	43740854	+	Cc2d2a	143	187	0.387023
NM_001033300	chr3	63976284	64016734	+	Gmps	2328	3043	0.386403
NM_144886	chr2	31670740	31680570	+	Exosc2	580	758	0.386145
NM_019986	chr13	64161986	64185329	+	Habp4	1589	2076	0.385687
NM_207654	chr17	62607342	62881130	-	Efna5	160	209	0.385431
NM_030565	chr5	138755636	138809357	+	Fam20c	1953	2551	0.385371
NM_029928	chr10	116301626	116383875	+	Ptprb	7158	9349	0.385256
NM_011289	chr11	101442725	101445487	+	Rpl27	6077	7937	0.385235
NM_008820	chr7	34912438	35044368	+	Pepd	2801	3658	0.385113
NM_133854	chr3	90489492	90490974	-	Snapin	510	666	0.385025
NM_011498	chr6	108660913	108665332	+	Bhlhe40	2935	3832	0.384737
NM_207635	chr14	24490756	24494057	+	Rps24	7624	9952	0.384438
NM_008302	chr17	45568015	45571911	-	Hsp90ab1	28078	36632	0.383664
NM_001253390	chr3	19200102	19219106	+	Mtfr1	2863	3735	0.383581
NM_001040682	chr12	104771792	104864951	-	Clmn	2339	3051	0.38339
NM_001037913	chr4	43493431	43495902	+	Ccdc107	1219	1590	0.383329
NM_001110309	chr9	20469995	20478157	-	Zfp426	552	720	0.383329
NM_026658	chr9	78448297	78473885	+	Mto1	1085	1415	0.383107
NM_027412	chr19	8811744	8818673	-	Ttc9c	1337	1743	0.382573
NM_011874	chr7	28041807	28050018	-	Psmc4	4095	5338	0.382436
NM_025595	chr6	125192355	125193419	+	Mrpl51	2783	3627	0.382136
NM_007725	chr10	79988678	79994614	+	Cnn2	287	374	0.381988
NM_025507	chr12	87450518	87472261	-	Snw1	1742	2270	0.381948
NM_172310	chr7	65644945	65691319	+	Tarsl2	429	559	0.381871
NM_007383	chr5	115110854	115119270	-	Acads	3350	4365	0.381821
NM_183256	chr15	99727653	99727826	+	Cox14	948	1235	0.381552
NM_025440	chr14	20391327	20393493	-	Mrps16	783	1020	0.381485
NM_011055	chr7	114415551	114536248	+	Pde3b	4525	5894	0.381329
NM_025894	chr11	107479577	107497733	+	Psmd12	2368	3083	0.380666
NM_001081337	chr8	125419145	125492596	-	Sipa1l2	169	220	0.38048
NM_028603	chr4	129354172	129360699	-	Zbtb8a	166	216	0.379848
NM_178610	chr10	111972793	111984681	+	Krr1	1173	1525	0.378606
NM_172405	chr5	100806059	100820917	-	Fam175a	220	286	0.378512
NM_001042767	chr18	32123230	32135930	-	Proc	20773	27000	0.37825
NM_021536	chr11	80209248	80265859	+	Rhot1	1575	2047	0.378159
NM_009078	chr11	98026986	98030394	+	Rpl19	10064	13078	0.377938
NM_018853	chr9	61913324	61914428	-	Rplp1	23060	29959	0.377597
NM_007589	chr17	87434027	87446795	-	Calm2	4176	5425	0.377501
NM_007611	chr19	56404416	56441095	+	Casp7	1261	1638	0.377367
NM_145700	chr9	104098694	104099746	-	Ccrl1	271	352	0.377283
NM_026441	chr4	130107627	130127482	+	Pef1	1432	1860	0.377271
NM_001039202	chr18	76951123	76960859	+	Hdhd2	392	509	0.376812
NM_145823	chr11	107212653	107469938	-	Pitpnc1	1157	1502	0.376496
NM_009083	chr15	34440555	34443045	-	Rpl30	4682	6077	0.376234
NM_011051	chr13	74303950	74317207	-	Pdcd6	2869	3723	0.375918
NM_025410	chrX	74352384	74353527	-	Lage3	545	707	0.375454
NM_175360	chr19	47501560	47536349	-	Obfc1	138	179	0.375291
NM_021449	chr6	106780930	106800057	-	Crbn	2131	2764	0.375227
NM_176962	chr17	22338786	22343669	-	Zfp944	485	629	0.375075
NM_001101431	chr6	115585347	115592491	-	2510049J12Rik	1186	1538	0.374951
NM_013757	chrX	133937902	133962234	-	Sytl4	155	201	0.374927
NM_001008501	chr17	21719108	21723846	+	Zfp760	327	424	0.374774
NM_133228	chr13	67516719	67526082	-	Zfp87	253	328	0.374558
NM_178056	chr7	65693479	65701758	+	Tm2d3	1093	1417	0.374546
NM_021504	chr14	16249367	16311034	+	Ngly1	1866	2419	0.374462
NM_028284	chr2	69647284	69667205	+	Bbs5	108	140	0.374396
NM_175150	chr13	55714778	55725863	+	Txndc15	4104	5319	0.374124
NM_026454	chr1	91254276	91285355	+	Ube2f	1136	1472	0.373815
NM_009415	chr6	124811269	124814272	-	Tpi1	20796	26944	0.373658
NM_011399	chr15	81319629	81360730	-	Slc25a17	2378	3081	0.37365
NM_025652	chr5	146948781	146955535	+	Gtf3a	484	627	0.373458
NM_001033042	chr13	74360754	74363959	-	Lrrc14b	237	307	0.373352
NM_153564	chr3	142500557	142521162	+	Gbp5	105	136	0.373217
NM_134092	chr15	55557620	55626176	+	Mtbp	105	136	0.373217
NM_021535	chr4	40737297	40757802	-	Smu1	2687	3479	0.372676
NM_022997	chr8	85261130	85299457	-	Vps35	4853	6283	0.372577
NM_199195	chr9	83952538	84122374	+	Bckdhb	1205	1560	0.372513
NM_001164686	chrX	150409364	150440801	-	Tmem29	231	299	0.372253
NM_027351	chr1	58431204	58444591	-	Ppil3	333	431	0.372166
NM_008565	chr16	15624677	15637180	-	Mcm4	279	361	0.371734
NM_024471	chr5	65391629	65408793	+	Lias	1048	1356	0.371718
NM_010306	chr3	108109422	108146005	-	Gnai3	6234	8066	0.371695
NM_027816	chr3	131291129	131303127	-	Cyp2u1	1447	1872	0.371516
NM_026632	chr6	8256165	8259098	-	Rpa3	143	185	0.37151
NM_030150	chr11	100695157	100704068	-	Dhx58	504	652	0.371448
NM_026844	chr8	116889773	116911208	-	Cmc2	324	419	0.370956
NM_010387	chr17	34153399	34159939	+	H2-DMb1	123	159	0.370368
NM_027187	chr8	84957723	84965986	-	Rnaseh2a	540	698	0.370268
NM_016892	chr19	4825511	4839235	-	Ccs	4391	5675	0.370071
NM_013897	chr9	50603956	50605100	+	Timm8b	1885	2436	0.36995
NM_001242943	chr2	175470063	175480253	+	Gm14436	811	1048	0.369865
NM_172120	chr13	18717316	18866200	+	Vps41	2033	2627	0.369806
NM_009197	chrX	103699747	103821802	-	Slc16a2	2468	3189	0.369762
NM_010158	chr15	68928746	69092992	+	Khdrbs3	534	690	0.369757
NM_001242360	chr6	106769856	106776493	+	Trnt1	387	500	0.369595
NM_009831	chr11	40750868	40754068	-	Ccng1	1966	2540	0.369565
NM_001167669	chr11	70664111	70669281	-	Spag7	620	801	0.369534
NM_024266	chr9	44407755	44410048	+	Rps25	6261	8085	0.368855
NM_027342	chr16	36043999	36071503	-	Fam162a	1123	1450	0.368695
NM_026521	chr15	37001851	37003820	-	Zfp706	2615	3376	0.368504
NM_145550	chr4	107315812	107350503	+	Yipf1	1463	1888	0.367929
NM_011258	chr5	65263063	65335526	-	Rfc1	1219	1573	0.367821
NM_025547	chr13	66912184	66930203	-	Mterfd1	407	525	0.367289
NM_001164361	chr6	54595432	54640981	+	Plekha8	1936	2497	0.367117
NM_011871	chr2	76630411	76647856	-	Prkra	564	727	0.36626
NM_026635	chr9	66126847	66138434	+	Fam96a	1976	2547	0.366216
NM_001163314	chr1	54480706	54557580	-	Pgap1	1748	2253	0.366142
NM_001035226	chr11	23261841	23296107	+	Xpo1	2459	3169	0.365956
NM_008590	chr6	30738310	30747169	+	Mest	201	259	0.365757
NM_009321	chr13	94788950	94842730	+	Tbca	1791	2307	0.365253
NM_028228	chr14	63860429	63919624	+	Pinx1	153	197	0.364664
NM_053090	chr5	23964784	23999991	-	Fam126a	821	1057	0.364521
NM_001005385	chrX	135799060	135803103	+	Gprasp1	540	695	0.364054
NM_172262	chr13	47047916	47082958	+	Kdm1b	2112	2718	0.363936
NM_008229	chr10	36974752	37001559	+	Hdac2	840	1081	0.363905
NM_134069	chr13	23842450	23858113	+	Slc17a3	3259	4194	0.363898
NM_027491	chr4	32983463	33018798	+	Rragd	150	193	0.363638
NM_027472	chr11	80363812	80377981	-	5730455P16Rik	1093	1406	0.363303
NM_133673	chr2	30953025	30957053	+	Tor1b	2087	2684	0.362954
NM_025397	chr11	70451979	70453239	+	Med11	350	450	0.36257
NM_026185	chr11	77515199	77518841	+	Abhd15	2270	2918	0.362288
NM_007636	chr10	117051246	117063708	-	Cct2	3927	5048	0.362284
NM_027130	chr18	67405278	67449001	-	Afg3l2	2095	2693	0.362264
NM_001165253	chr12	59131545	59189799	+	Ctage5	4687	6024	0.362057
NM_026000	chr5	123228307	123248320	+	Psmd9	1238	1591	0.361923
NM_029952	chr17	33241519	33255040	-	Zfp955a	590	758	0.361483
NM_009266	chr7	127272561	127273919	-	Sephs2	47003	60382	0.361366
NM_183263	chr11	76243773	76250424	+	Rnmtl1	559	718	0.361136
NM_001166497	chr17	21657582	21662540	+	3110052M02Rik	387	497	0.360912
NM_001163794	chr4	134278376	134284530	-	Pdik1l	919	1180	0.36065
NM_010007	chr4	96629468	96664010	-	Cyp2j5	42119	54080	0.360624
NM_026398	chr5	115238050	115240751	+	Pop5	1146	1471	0.36019
NM_026787	chrX	70387914	70389092	+	1110012L19Rik	515	661	0.360078
NM_001002239	chr18	75001204	75003241	+	Rpl17	6188	7942	0.360029
NM_009502	chr14	20929521	21031733	+	Vcl	2669	3425	0.359805
NM_027973	chr8	46552087	46578368	+	Mlf1ip	113	145	0.35973
NM_001025375	chr9	54717346	54731398	-	Wdr61	1742	2235	0.35953
NM_172252	chr19	3283072	3292521	+	Mrpl21	668	857	0.359447
NM_013475	chr11	108395344	108414295	+	Apoh	69107	88647	0.35924
NM_001277273	chr11	26387215	26471360	+	Fancl	336	431	0.359227
NM_026611	chr17	6978998	6998098	+	Rnaset2b	375	481	0.359146
NM_011291	chr1	16101728	16104378	-	Rpl7	12341	15827	0.358929
NM_130449	chr18	9707753	9877007	+	Colec12	3371	4322	0.358522
NM_146067	chr16	11805357	11909335	-	Cpped1	1807	2316	0.358039
NM_009143	chr11	78245996	78255138	+	Sdf2	2146	2750	0.357782
NM_197986	chr6	34872551	34873108	+	Tmem140	1255	1608	0.35758
NM_001033385	chr10	56017585	56228632	-	D630037F22Rik	576	738	0.357552
NM_009227	chr1	133604021	133610217	-	Snrpe	523	670	0.35735
NM_019647	chr5	146834196	146835953	+	Rpl21	7717	9886	0.357347
NM_007410	chr3	138443182	138455109	+	Adh5	18043	23114	0.357328
NM_030091	chr2	73137571	73212960	-	Ola1	655	839	0.357176
NM_023526	chr14	18276713	18280189	+	Nkiras1	1443	1848	0.356893
NM_020005	chr17	53567330	53670868	+	Kat2b	2911	3728	0.356887
NM_001190717	chr5	8397217	8422512	-	Dbf4	139	178	0.356792
NM_001164791	chr2	72298222	72402366	+	B230120H23Rik	585	749	0.356529
NM_013758	chr19	53216821	53245290	+	Add3	628	804	0.356431
NM_001025575	chr1	139810823	139858627	-	Cfhr2	21639	27701	0.356304
NM_175226	chr15	58889314	58900134	+	Rnf139	2732	3496	0.355748
NM_011284	chr4	132768457	132777874	+	Rpa2	304	389	0.355699
NM_001252132	chr14	74757033	74947660	-	Lrch1	340	435	0.355481
NM_023651	chr11	23649292	23665844	-	Pex13	2459	3145	0.354988
NM_028040	chr9	35267890	35275303	+	Rpusd4	373	477	0.354814
NM_011186	chr14	54614192	54617991	-	Psmb5	4538	5803	0.354742
NM_194069	chr12	103435456	103440171	+	Ifi27l1	2318	2964	0.354665
NM_026693	chr8	111940819	111952405	+	Gabarapl2	2006	2565	0.354637
NM_178367	chr11	70987119	71004378	-	Dhx33	1335	1707	0.354623
NM_011968	chr12	55398916	55418294	+	Psma6	2993	3827	0.354622
NM_181395	chr12	29938134	30015570	+	Pxdn	894	1143	0.354479
NM_001199114	chr17	45585671	45592207	-	Slc29a1	5195	6640	0.354059
NM_011581	chr17	14667513	14691414	-	Thbs2	302	386	0.354052
NM_177687	chr6	134830430	134852291	+	Crebl2	2005	2562	0.353668
NM_016777	chr4	116601716	116627390	-	Nasp	677	865	0.353544
NM_177601	chr5	20886239	20886640	+	Tmem60	206	263	0.352418
NM_021350	chr1	175686488	175688353	-	Chml	253	323	0.352397
NM_027913	chr19	10634474	10664701	+	Vwce	405	517	0.352242
NM_001005859	chr3	130726875	130729293	-	Rpl34	4198	5358	0.351992
NM_011563	chr8	84970242	84974085	+	Prdx2	4881	6228	0.351592
NM_001013372	chr12	87443511	87443918	-	Nrp	453	578	0.351558
NM_029377	chr7	30555527	30559475	-	Lin37	127	162	0.351165
NM_207131	chr14	54710539	54711958	-	Cebpe	323	412	0.35111
NM_001163425	chr1	92637366	92641942	-	Myeov2	993	1266	0.350412
NM_025474	chr1	160195267	160199610	+	Mrps14	1612	2055	0.350287
NM_028110	chr3	106486233	106500606	+	Dennd2d	455	580	0.350186
NM_145139	chr15	79075260	79094239	+	Eif3l	4256	5425	0.350125
NM_145131	chr13	6548174	6579743	+	Pitrm1	1060	1351	0.349963
NM_001199350	chr3	130726875	130729293	-	Rpl34-ps1	4206	5360	0.349784
NM_011811	chr1	78425194	78488842	-	Farsb	1750	2230	0.349689
NM_019551	chr13	24831732	24841362	+	Tdp2	649	827	0.349669
NM_020600	chr18	60776403	60778498	+	Rps14	9924	12642	0.349231
NM_026826	chr5	100798770	100804408	+	Mrps18c	614	782	0.34893
NM_011261	chr5	21885473	22344408	-	Reln	7117	9064	0.348879
NM_011278	chr5	34342671	34351380	+	Rnf4	3802	4841	0.348547
NM_023476	chr4	130166065	130174199	-	Tinagl1	648	825	0.3484
NM_001110100	chr8	121974496	122025635	+	Banp	656	835	0.34808
NM_025423	chr19	21598190	21652708	-	1110059E24Rik	722	919	0.348066
NM_028235	chr2	75936413	75938407	-	Ttc30b	342	435	0.347019
NM_008328	chr1	173922536	173938006	-	Ifi203	449	571	0.346775
NM_026455	chr8	72219787	72222250	+	Fam32a	2299	2923	0.346443
NM_001256112	chr4	134526407	134532641	-	Mtfr1l	2406	3059	0.346423
NM_025592	chr2	39001616	39005086	-	Rpl35	6187	7866	0.34639
NM_025396	chr8	71592217	71596191	+	Pgls	1766	2245	0.34623
NM_009082	chr9	106429978	106431449	+	Rpl29	5181	6586	0.346172
NM_026816	chr14	75897534	76010745	-	Gtf2f2	491	624	0.345823
NM_001025307	chr19	11777093	11818721	-	Stx3	388	493	0.345531
NM_001277113	chr4	152324475	152332424	+	Rpl22	3727	4735	0.34535
NM_001113208	chr16	81200914	81623453	+	Ncam2	111	141	0.345135
NM_177869	chr5	21425168	21480444	+	Fam185a	474	602	0.344876
NM_001243021	chr7	39449651	39477333	+	Zfp939	100	127	0.344828
NM_016710	chrX	109005109	109013266	-	Hmgn5	363	461	0.344797
NM_010719	chr7	25379961	25395609	-	Lipe	345	438	0.344335
NM_133911	chr5	49960272	50058775	-	Gpr125	1844	2341	0.344286
NM_144558	chr1	44126392	44143142	+	Bivm	698	886	0.34408
NM_011290	chr5	121205406	121208934	+	Rpl6	10445	13257	0.343942
NM_010318	chr3	146499940	146503385	+	Gng5	1732	2198	0.343752
NM_028457	chr4	120921545	120922666	-	Exo5	145	184	0.343653
NM_011695	chr14	21831876	21845237	+	Vdac2	2907	3688	0.343308
NM_026179	chr9	122351787	122379602	+	Abhd5	1430	1814	0.343159
NM_028095	chr7	132827764	132852608	-	Mettl10	153	194	0.342525
NM_026995	chr8	11497587	11513045	+	Carkd	1773	2248	0.342449
NM_027487	chr10	88201242	88225136	+	Ccdc53	415	526	0.341951
NM_177333	chr13	74172073	74207080	-	Exoc3	2008	2545	0.341906
NM_029789	chr3	95320063	95322789	+	Cers2	10024	12702	0.341597
NM_001127330	chr6	115439848	115490195	+	Pparg	236	299	0.341359
NM_001184710	chr9	96287676	96317971	+	Tfdp2	517	655	0.341331
NM_080849	chr11	78166749	78176606	-	Nek8	120	152	0.341037
NM_010771	chr18	35572024	35590430	+	Matr3	4327	5480	0.340809
NM_001013578	chr14	13951202	13961203	-	Thoc7	289	366	0.340774
NM_013478	chr5	137981560	137989881	+	Azgp1	71548	90605	0.340679
NM_001190302	chr2	177945537	177953684	-	Gm14326	695	880	0.340491
NM_013495	chr19	3349202	3383841	+	Cpt1a	8656	10957	0.34008
NM_025635	chr10	72654919	72657386	+	Zwint	1288	1630	0.339739
NM_008144	chr19	8839710	8848585	+	Bscl2	870	1101	0.339727
NM_025958	chr6	115774611	115803864	+	Cand2	388	491	0.339666
NM_028387	chr2	140400973	140420145	+	Macrod2	147	186	0.339486
NM_011979	chr10	23851584	23869657	+	Vnn3	2598	3287	0.33937
NM_008951	chr3	95032814	95042533	-	Psmd4	3912	4949	0.339231
NM_001039959	chr19	9000100	9076583	+	Ahnak	249	315	0.339206
NM_027192	chr2	129066147	129093055	+	Ttl	351	444	0.339089
NM_133348	chr4	152178171	152271572	+	Acot7	302	382	0.339024
NM_027215	chr7	30727780	30729420	-	Tmem147	2658	3362	0.338979
NM_015733	chr4	141793855	141813687	+	Casp9	718	908	0.338708
NM_175437	chr5	21186363	21290629	+	Gsap	1391	1759	0.338633
NM_001001491	chr8	72135322	72151824	+	Tpm4	1422	1798	0.338472
NM_001159544	chr10	34484005	34608571	+	Frk	556	703	0.33844
NM_172134	chr10	78440801	78464847	-	Pdxk	2944	3722	0.3383
NM_133686	chr7	127108023	127121985	-	Qprt	7879	9957	0.337699
NM_008252	chr8	57512599	57514127	+	Hmgb2	220	278	0.337581
NM_029844	chr16	90738564	90749408	+	Mrap	2682	3389	0.33755
NM_026708	chr11	78178863	78180330	+	Tlcd1	573	724	0.337455
NM_019926	chrX	71231399	71313813	+	Mtm1	668	844	0.337395
NM_007684	chr13	81783341	81796697	+	Cetn3	725	916	0.337367
NM_026072	chr13	104631576	104816728	-	Cwc27	319	403	0.337223
NM_153780	chr8	129217724	129233907	-	2610044O15Rik8	118	149	0.336525
NM_001164177	chrX	140949302	140956667	-	Psmd10	514	649	0.33645
NM_001033194	chr1	54397880	54438914	-	Gtf3c3	859	1084	0.335635
NM_001163676	chr14	118484333	118706109	-	Abcc4	210	265	0.335603
NM_153060	chr11	72453558	72489795	-	Spns2	841	1061	0.335247
NM_011129	chr11	87581166	87590375	+	Sept4	379	478	0.334813
NM_027905	chr15	89089109	89099986	+	1300018J18Rik	2681	3381	0.334679
NM_207104	chrX	73437495	73458939	-	Haus7	249	314	0.334619
NM_010385	chr17	33938988	33940087	-	H2-Ke2	1273	1605	0.334341
NM_027357	chr1	86064790	86137109	+	Psmd1	5479	6907	0.334147
NM_172438	chr11	4899811	4928738	+	Thoc5	871	1098	0.334133
NM_016925	chr8	123268442	123318553	-	Fanca	142	179	0.334069
NM_025313	chr10	80142466	80145545	+	Atp5d	3593	4529	0.334004
NM_027320	chr11	101448602	101458392	+	Ifi35	991	1249	0.333817
NM_176979	chr9	103306104	103349916	+	Topbp1	662	834	0.333216
NM_028975	chr5	67260989	67286225	+	Tmem33	3942	4966	0.333156
NM_030692	chr9	123529890	123590937	+	Sacm1l	3592	4525	0.33313
NM_153319	chrX	145450001	145486940	-	Amot	566	713	0.3331
NM_178050	chr17	79850159	79864792	-	Atl2	2612	3290	0.332933
NM_024209	chr2	39197341	39226241	-	Ppp6c	1064	1340	0.332735
NM_175134	chr15	36479257	36486105	-	Ankrd46	2352	2962	0.332684
NM_199446	chr8	85843061	86059442	+	Phkb	1198	1508	0.332009
NM_001104616	chr9	52060892	52086479	+	Rdx	12588	15845	0.331979
NM_198019	chr19	15955840	15984880	-	Cep78	124	156	0.331206
NM_009080	chr11	68902275	68904493	+	Rpl26	9959	12525	0.330738
NM_183150	chr17	25184609	25185098	+	BC003965	1316	1655	0.330672
NM_172771	chr9	54366418	54501437	-	Dmxl2	2692	3385	0.330477
NM_011793	chr19	5365012	5365940	-	Banf1	544	684	0.33039
NM_134138	chr18	67641679	67653978	+	Psmg2	443	557	0.330371
NM_133752	chr16	29579540	29649001	+	Opa1	3989	5015	0.330223
NM_026639	chr6	136849575	136857243	-	Art4	210	264	0.330149
NM_153526	chr5	28071438	28076820	+	Insig1	25749	32362	0.329784
NM_025919	chr4	136049987	136053353	-	Rpl11	10554	13260	0.329291
NM_001177770	chr3	108654343	108676936	+	Clcc1	2173	2730	0.329213
NM_008249	chr1	179529177	179546131	-	Tfb2m	1112	1397	0.329175
NM_025437	chrX	159372400	159385413	+	Eif1ax	1148	1442	0.328949
NM_025460	chr7	90450743	90455512	-	Tmem126a	887	1114	0.328743
NM_001169114	chr11	22835993	22837186	-	B3gnt2	1016	1276	0.328728
NM_016904	chr3	89415911	89418213	-	Cks1b	258	324	0.328623
NM_009273	chr2	118476218	118479614	-	Srp14	1569	1970	0.32835
NM_153798	chr5	77310612	77349169	+	Polr2b	2949	3702	0.328079
NM_146252	chr2	30133890	30149765	+	Tbc1d13	1729	2169	0.327092
NM_001159525	chr1	172126779	172134290	+	Pex19	3608	4526	0.327037
NM_026640	chr19	12584045	12588598	+	Fam111a	358	449	0.326756
NM_001081242	chr9	67221390	67397647	-	Tln2	791	992	0.326662
NM_025374	chr17	30594138	30612551	-	Glo1	20685	25940	0.326594
NM_178651	chr5	67307095	67354576	+	Slc30a9	2465	3091	0.326486
NM_078479	chr3	95862752	95870576	-	Mrps21	1817	2278	0.326209
NM_001113416	chr1	119595879	119642656	-	Epb4.1l5	2078	2605	0.326088
NM_027678	chr1	127954967	128092003	-	Zranb3	241	302	0.325515
NM_001025576	chr2	77011490	77170486	-	Ccdc141	569	713	0.325473
NM_133767	chr11	29529936	29545085	+	Mtif2	1800	2255	0.325131
NM_001102611	chr11	75349681	75404919	+	Smyd4	214	268	0.324622
NM_019865	chrX	134585717	134587957	+	Rpl36a	3808	4768	0.324351
NM_144826	chr11	79935955	79962309	-	Utp6	2694	3373	0.324282
NM_001271843	chr9	71112211	71162505	-	Aqp9	13734	17184	0.323314
NM_009214	chrX	157446137	157491953	-	Sms	223	279	0.323221
NM_029366	chr8	70513936	70520037	-	Kxd1	896	1121	0.323216
NM_028151	chr13	112867943	112927357	-	Skiv2l2	1279	1599	0.322154
NM_026310	chr17	12911678	12915998	-	Mrpl18	1815	2269	0.322087
NM_001145676	chr13	77174854	77612644	+	2210408I21Rik	168	210	0.321928
NM_001163064	chr10	82128096	82152011	+	AU041133	196	245	0.321928
NM_010344	chr8	33653540	33697295	+	Gsr	3136	3920	0.321928
NM_008568	chr5	138164719	138171756	-	Mcm7	636	795	0.321928
NM_027093	chr2	140170712	140203618	+	Ndufaf5	252	315	0.321928
NM_052835	chrX	74271002	74273067	+	Rpl10	18201	22751	0.321912
NM_009836	chr3	88297236	88321548	+	Cct3	6526	8157	0.32184
NM_011048	chr7	65862171	66049003	+	Pcsk6	3607	4508	0.321688
NM_178208	chr13	23698138	23698449	-	Hist1h4c	745	931	0.321541
NM_025911	chr6	147507798	147631685	+	Ccdc91	1871	2338	0.321465
NM_029580	chr12	73280550	73286688	-	Trmt5	413	516	0.321229
NM_028351	chr10	29454130	29535328	-	Rspo3	365	456	0.321137
NM_016881	chr16	8637775	8655652	+	Pmm2	1565	1955	0.321006
NM_018864	chr3	10315186	10329005	-	Impa1	2990	3734	0.320576
NM_001164358	chr2	32416138	32430747	-	Slc25a25	9284	11594	0.32056
NM_021354	chr11	60454680	60468150	+	Drg2	1166	1456	0.320443
NM_173422	chr15	54410778	54462609	+	Colec10	2873	3587	0.32022
NM_001164578	chrX	151090280	151096512	-	Tsr2	487	608	0.32015
NM_178143	chr4	105036092	105109798	-	Prkaa2	3558	4442	0.320143
NM_001039483	chr1	167308864	167330265	+	Tmco1	3446	4302	0.320085
NM_008186	chr7	46801687	46822909	+	Gtf2h1	1313	1639	0.319949
NM_025315	chr6	146642611	146650287	+	Med21	725	905	0.319937
NM_027740	chr10	99107209	99196730	+	Poc1b	129	161	0.31969
NM_011794	chr1	185338113	185356626	+	Bpnt1	4520	5641	0.319628
NM_009145	chr9	58582436	58651318	+	Nptn	1799	2245	0.31952
NM_025345	chr16	14300130	14317321	-	Fopnl	735	917	0.319177
NM_007513	chr5	148332440	148352435	-	Slc7a1	101	126	0.319068
NM_026364	chr11	116471397	116490217	-	Prpsap1	1499	1870	0.319038
NM_015751	chr8	79685230	79708525	-	Abce1	5367	6695	0.318968
NM_001008533	chr1	134202951	134234355	-	Adora1	656	818	0.318405
NM_019712	chr15	81466373	81475098	+	Rbx1	1645	2051	0.31824
NM_001166065	chr13	96946198	96947565	+	Gcnt4	308	384	0.318176
NM_025824	chr1	58394212	58405066	+	Bzw1	7503	9354	0.318116
NM_001102455	chr9	31150871	31211727	-	Aplp2	10151	12655	0.318086
NM_001177779	chrX	100774811	100816325	+	Dlg3	722	900	0.317926
NM_009692	chr9	46228957	46230402	+	Apoa1	247409	308399	0.3179
NM_001163504	chr10	89454710	89516503	-	Nr1h4	4708	5868	0.317755
NM_029573	chr9	54586517	54603365	+	Idh3a	922	1149	0.31754
NM_009939	chr2	125832193	125858989	-	Cops2	2381	2967	0.317437
NM_001040699	chr8	40551551	40634721	-	Mtmr7	366	456	0.31719
NM_008708	chr2	3284297	3326091	+	Nmt2	488	608	0.31719
NM_019975	chr14	31608011	31640878	-	Hacl1	13092	16311	0.31716
NM_026933	chr5	115341271	115342758	+	Triap1	688	857	0.316887
NM_012011	chrY	1010617	1028251	+	Eif2s3y	1873	2333	0.316835
NM_021550	chrX	38631167	38632117	-	C1galt1c1	1124	1400	0.316785
NM_001037941	chr5	29748371	29757879	+	Dnajb6	1067	1329	0.316781
NM_007964	chr5	107748146	107875039	-	Evi5	6998	8716	0.316724
NM_026472	chr1	118321893	118332941	+	Mki67ip	1308	1629	0.316624
NM_030684	chr7	104247731	104261450	+	Trim34a	326	406	0.316608
NM_207530	chr18	12756205	12933700	-	Osbpl1a	4340	5405	0.3166
NM_029321	chr12	9030057	9035901	+	Ttc32	481	599	0.316519
NM_033320	chr9	62060011	62070600	-	Glce	2263	2818	0.316435
NM_008124	chrX	101384168	101385019	+	Gjb1	27626	34393	0.316088
NM_024178	chr3	121291848	121361786	+	Alg14	392	488	0.316027
NM_021710	chr12	51717013	51738681	+	Ap4s1	380	473	0.315841
NM_007832	chr5	88765256	88781246	+	Dck	225	280	0.315502
NM_001081075	chr19	38188758	38221913	-	Fra10ac1	315	392	0.315502
NM_001010930	chr6	39802539	39805585	-	Mrps33	1068	1329	0.315429
NM_181266	chr2	150117156	150136642	-	Zfp120	532	662	0.315405
NM_019432	chr1	120067710	120073732	-	Tmem37	3220	4006	0.315102
NM_026829	chr9	89211195	89240074	+	Mthfs	295	367	0.315065
NM_134101	chr16	20651717	20663245	+	Psmd2	10954	13621	0.314375
NM_023732	chr1	75171880	75180118	-	Abcb6	2393	2974	0.313584
NM_178604	chr18	80207191	80210100	+	Txnl4a	3502	4352	0.313499
NM_030221	chr7	143795949	143822743	-	Nadsyn1	820	1019	0.313458
NM_153179	chr1	20058298	20615323	-	Pkhd1	1298	1613	0.313456
NM_138586	chr7	25659236	25667792	+	Exosc5	504	626	0.312739
NM_026158	chr7	4845270	4851530	-	Isoc2b	587	729	0.312558
NM_001083887	chr4	106653023	106654558	+	Pars2	215	267	0.312503
NM_001276680	chr3	103585434	103645153	+	Syt6	211	262	0.312324
NM_026302	chr18	60526231	60556441	+	Dctn4	1233	1531	0.312301
NM_175325	chr9	59322870	59353433	-	Bbs4	120	149	0.312278
NM_028448	chr11	62525163	62539205	-	Cenpv	336	417	0.311586
NM_001162918	chr7	92561536	92581856	+	Ccdc90b	390	484	0.311533
NM_009714	chr11	70054900	70057643	+	Asgr1	17527	21751	0.311503
NM_023500	chrX	9272990	9309749	+	Xk	274	340	0.311359
NM_146200	chr7	126546998	126566179	-	Eif3c	5800	7195	0.310942
NM_001160356	chr19	8880467	8880825	-	AI462493	900	1116	0.31034
NM_030188	chr2	75979743	75981737	-	Ttc30a1	150	186	0.31034
NM_025823	chr6	86388713	86397084	-	Pcyox1	11018	13659	0.309989
NM_138743	chr16	92305386	92310956	+	Smim11	313	388	0.309894
NM_177186	chr4	155609998	155618749	+	Slc35e2	3729	4622	0.309728
NM_031156	chr19	37270742	37330613	-	Ide	4333	5370	0.309556
NM_009179	chr8	110957712	110970275	+	St3gal2	117	145	0.309544
NM_012055	chr6	7675315	7689500	-	Asns	372	461	0.309464
NM_011875	chr7	140882472	140898288	+	Psmd13	3631	4499	0.309237
NM_026883	chr5	122364795	122371947	-	Fam216a	134	166	0.30895
NM_025418	chr10	14655700	14705461	-	Vta1	691	856	0.308925
NM_011183	chr1	180227573	180245754	-	Psen2	8213	10172	0.308622
NM_145925	chr10	77581822	77597065	+	Pttg1ip	8946	11079	0.308513
NM_201607	chr8	70724526	70750107	+	Pde4c	256	317	0.308339
NM_001164086	chr7	81610253	81706763	-	Homer2	1302	1612	0.308122
NM_011347	chr1	164115387	164148530	+	Selp	311	385	0.307944
NM_001029938	chr11	75510148	75512843	+	Rilp	433	536	0.307866
NM_172049	chr12	30584506	30588747	+	Tmem18	1022	1265	0.307742
NM_028754	chr4	107890005	107896948	+	0610037L13Rik	591	731	0.306713
NM_023248	chr5	130246333	130255337	-	Sbds	1588	1964	0.306584
NM_013614	chr12	17547299	17550751	+	Odc1	4162	5147	0.306455
NM_026943	chr7	19151218	19152650	+	Snrpd2	1889	2336	0.306418
NM_028892	chr3	100125438	99885492	+	Spag17	110	136	0.306103
NM_025966	chr17	46772813	46773157	+	2310039H08Rik	1457	1801	0.305797
NM_025637	chr3	121156188	121171676	-	Rwdd3	106	131	0.305503
NM_001093760	chr13	104144138	104178159	-	Trappc13	2044	2526	0.305459
NM_025475	chr2	120609453	120619181	+	Haus2	369	456	0.305413
NM_021422	chr9	54699729	54714676	+	Dnaja4	259	320	0.30512
NM_177606	chr17	84521703	84619809	+	Plekhh2	119	147	0.304855
NM_145622	chr13	67707986	67729066	-	Zfp71-rs1	442	546	0.304855
NM_029751	chr8	70895415	70897376	-	Rpl18a	5846	7221	0.304749
NM_011394	chr8	22535284	22568420	+	Slc20a2	2560	3162	0.304694
NM_026768	chr17	46111018	46128649	+	Mrps18a	804	993	0.304598
NM_008795	chr1	132114936	132122435	-	Cdk18	456	563	0.304101
NM_027338	chr8	22192871	22218492	+	Vps36	610	753	0.303841
NM_133749	chr2	112455068	112467133	+	Emc7	2208	2725	0.303516
NM_001025613	chr3	96136540	96155968	+	Otud7b	1458	1799	0.303204
NM_138951	chr9	44799471	44802819	-	Ttc36	17037	21021	0.30316
NM_025967	chr16	78545118	78576047	-	D16Ertd472e	727	897	0.303153
NM_021398	chr2	84937686	84957784	+	Slc43a3	1181	1457	0.302992
NM_027016	chr3	30793348	30818966	+	Sec62	5762	7108	0.302874
NM_001083906	chr8	76908272	77242530	+	Nr3c2	694	856	0.302675
NM_009091	chr10	80292481	80294080	+	Rps15	6940	8559	0.302507
NM_138583	chr16	18301432	18324412	-	Tango2	889	1096	0.301992
NM_025846	chr7	114048164	114117503	-	Rras2	666	821	0.30186
NM_025697	chr14	61535144	61556626	-	Spryd7	1238	1526	0.301744
NM_172372	chrX	7723866	7727859	+	Wdr45	895	1103	0.301473
NM_025349	chr10	80852958	80855186	-	Lsm7	521	642	0.30129
NM_013471	chr6	86737764	86765764	-	Anxa4	1929	2377	0.301289
NM_198305	chr4	156230034	156234756	-	Klhl17	237	292	0.301081
NM_025586	chr14	18269011	18270450	-	Rpl15	8961	11040	0.301009
NM_001013770	chr19	33556231	33584968	-	Lipo1	151	186	0.300754
NM_025571	chr16	4616547	4624853	-	Pam16	479	590	0.300689
NM_001159889	chr5	73294290	73306770	+	Ociad1	2715	3344	0.300623
NM_010176	chr7	84585265	84605723	-	Fah	15334	18885	0.300507
NM_011287	chr17	28328614	28331000	+	Rpl10a	6701	8252	0.300367
NM_009712	chr13	93771778	93940731	+	Arsb	592	729	0.300322
NM_023524	chr7	3620355	3629574	-	Tfpt	307	378	0.300148
NM_008786	chr10	7638046	7663303	-	Pcmt1	1254	1544	0.300135
NM_010325	chr8	95865129	95888305	-	Got2	19819	24402	0.300115
NM_001205345	chr15	79725447	79739845	-	Sun2	1354	1667	0.300026
NM_017378	chr18	38268805	38284070	-	Pcdh12	732	901	0.299683
NM_001115153	chr5	149187775	149215261	+	Uspl1	1417	1744	0.29956
NM_011692	chrX	75514339	75533978	+	Vbp1	559	688	0.29956
NM_145152	chr10	77900827	77901600	-	Lrrc3	3857	4747	0.299537
NM_138593	chr3	127536954	127547545	-	Larp7	425	523	0.299348
NM_025983	chr2	174462503	174463996	-	Atp5e	4767	5866	0.299295
NM_027532	chr7	101897795	101899241	+	Anapc15	321	395	0.299279
NM_029334	chr12	98747123	98786581	+	Zc3h14	2058	2532	0.299034
NM_172267	chr2	30266612	30281815	+	Phyhd1	1869	2299	0.29874
NM_026343	chr4	48131827	48181738	+	Stx17	1061	1305	0.298625
NM_019491	chr13	17882379	17897066	-	Rala	961	1182	0.298622
NM_178051	chr1	93301460	93305845	-	Mterfd2	883	1086	0.298539
NM_001198998	chr8	22577511	22588792	-	Vdac3	3311	4072	0.298471
NM_172501	chr3	53452397	53463143	-	Nhlrc3	505	621	0.29831
NM_025364	chr10	128821936	128877374	+	Sarnp	680	836	0.297968
NM_146033	chr12	36157357	36196401	+	Ankmy2	537	660	0.297544
NM_007421	chr12	112620119	112641010	+	Adssl1	310	381	0.297523
NM_144829	chr11	101406889	101417388	-	Aarsd1	869	1068	0.297484
NM_001146001	chr3	96850230	96870163	+	Pdzk1	4267	5244	0.297446
NM_178882	chr1	93826307	93850826	+	D2hgdh	1237	1520	0.297226
NM_178897	chr5	130255642	130282076	+	Tyw1	573	704	0.29704
NM_011599	chr4	72118284	72200005	-	Tle1	1588	1951	0.297003
NM_026247	chrX	144318041	144324130	+	Alg13	140	172	0.296982
NM_008743	chr17	24632752	24638731	+	Nthl1	210	258	0.296982
NM_198017	chr7	132859235	132883504	+	Fam175b	1678	2061	0.296602
NM_181517	chr7	110018425	110055114	+	Ipo7	4192	5147	0.296093
NM_144804	chr2	104721925	104742754	-	Depdc7	1604	1969	0.295789
NM_022024	chr7	28437572	28446443	+	Gmfg	132	162	0.295456
NM_025479	chr13	17695485	17697042	+	Mplkip	264	324	0.295456
NM_025394	chr5	23839813	23844073	-	Tomm7	2310	2835	0.295456
NM_026443	chr11	4092227	4095282	-	Mtfp1	876	1075	0.295334
NM_011482	chr15	82042106	82047489	-	Nhp2l1	1475	1810	0.295275
NM_144550	chr16	44355440	44386839	+	Spice1	141	173	0.295077
NM_145404	chr8	106212477	106251649	+	Prmt7	609	747	0.294666
NM_177712	chr13	67442220	67451517	-	Zfp874a	1237	1517	0.294376
NM_013718	chr4	126262496	126275261	+	Trappc3	1472	1805	0.294221
NM_181324	chr9	44607393	44635858	+	Ddx6	5706	6995	0.293844
NM_170777	chr9	22113544	22113923	-	Elof1	1548	1896	0.292553
NM_029236	chr15	99470459	99474692	-	Bcdin3d	138	169	0.292355
NM_011188	chr5	21786689	21803704	+	Psmc2	3037	3719	0.292268
NM_013587	chr5	35093324	35105691	-	Lrpap1	2350	2877	0.291904
NM_206534	chr12	76765600	76782905	+	Churc1	1071	1311	0.291709
NM_011760	chr17	21427799	21435003	+	Zfp54	192	235	0.291554
NM_001081963	chr18	4649131	4680260	+	9430020K01Rik	550	673	0.291175
NM_019643	chr6	148922871	148933129	-	Fam60a	161	197	0.291135
NM_011029	chr9	120128490	120131494	+	Rpsa	23588	28861	0.291068
NM_013485	chr15	6445362	6497172	+	C9	20183	24694	0.29102
NM_001113188	chr3	34020113	34069087	+	Fxr1	2520	3083	0.290911
NM_023144	chrX	101437218	101447728	+	Nono	4578	5599	0.290452
NM_008799	chr17	15521635	15527273	-	Pdcd2	426	521	0.29043
NM_010551	chr7	83643889	83722596	-	Il16	314	384	0.290342
NM_011590	chr1	135301918	135313719	-	Timm17a	773	945	0.289846
NM_198003	chr17	22451123	22455838	+	Zfp946	409	500	0.289827
NM_175190	chr2	32279067	32281795	-	Swi5	3309	4045	0.289744
NM_025736	chr15	43477286	43527483	+	Emc2	972	1188	0.289507
NM_011157	chr10	62494866	62507714	-	Srgn	306	374	0.289507
NM_013508	chr10	93250010	93284975	-	Elk3	437	534	0.289206
NM_026921	chr13	59756855	59769704	-	Isca1	1974	2412	0.289108
NM_178635	chr7	98887890	99140950	-	Uvrag	1364	1666	0.288545
NM_010760	chr4	107879858	107887276	+	Magoh	497	607	0.288451
NM_172604	chr14	65920737	65953502	-	Scara3	122	149	0.288431
NM_001163266	chr4	126097853	126098221	+	Lsm10	357	436	0.288404
NM_001079844	chr14	116925936	117975086	+	Gpc6	199	243	0.288188
NM_016897	chr14	32180555	32201748	-	Timm23	4904	5988	0.288115
NM_009274	chr5	23507536	23616364	-	Srpk2	896	1094	0.288042
NM_025465	chr8	66476675	66486414	-	Tma16	172	210	0.287981
NM_026445	chr5	129846996	129862723	+	Sumf2	616	752	0.287802
NM_028611	chr17	78937165	78947090	+	Ndufaf7	681	831	0.287194
NM_025910	chr16	59475538	59491899	+	Mina	800	976	0.286881
NM_174875	chr3	103644833	103646023	-	Atg4a	920	1122	0.286367
NM_009072	chr12	16895190	16984641	+	Rock2	1681	2050	0.286304
NM_001272035	chr3	63943249	63964190	-	Slc33a1	6060	7389	0.286061
NM_009828	chr3	36566234	36571823	-	Ccna2	210	256	0.285754
NM_001161738	chr5	107549059	107596826	-	Glmn	105	128	0.285754
NM_009105	chr2	13077505	13271019	-	Rsu1	653	796	0.285685
NM_001099674	chr3	14606346	14609654	-	1810022K09Rik	462	563	0.285242
NM_178648	chr8	33621530	33641937	-	Ubxn8	1227	1495	0.28501
NM_021419	chr17	29614968	29641232	+	Rnf8	747	910	0.284758
NM_025514	chr10	59988723	59996589	-	Anapc16	1151	1402	0.284599
NM_175466	chr2	114195469	114197586	-	Zfp770	326	397	0.284267
NM_010724	chr17	34198399	34201266	+	Psmb8	1319	1606	0.284027
NM_030069	chr9	48319391	48340594	-	Nxpe2	1246	1517	0.283917
NM_025562	chr5	136962184	136966014	+	Fis1	2117	2577	0.283671
NM_023449	chr17	24640231	24644899	-	Slc9a3r2	465	566	0.283571
NM_007788	chr2	152250511	152279084	+	Csnk2a1	6670	8118	0.283438
NM_025531	chr2	174465814	174472863	-	Slmo2	1383	1683	0.283234
NM_030021	chr2	34874526	34890382	+	D730039F16Rik	2145	2610	0.283072
NM_023243	chr13	85189536	85212778	+	Ccnh	503	612	0.282973
NM_001013817	chr1	85601160	85644682	+	Sp140	120	146	0.282934
NM_001025561	chr5	110773932	110780319	-	Pus1	674	820	0.282875
NM_007435	chrX	73717031	73737531	+	Abcd1	688	837	0.282819
NM_029409	chr1	82729256	82751716	+	Mff	989	1203	0.282594
NM_177662	chr3	81932665	81954260	+	Ctso	2784	3386	0.282423
NM_025526	chr5	113772828	113777918	+	Iscu	3432	4174	0.282381
NM_025444	chr3	108571722	108581177	+	Taf13	532	647	0.282339
NM_023831	chr9	44778597	44790580	+	Ift46	639	777	0.282099
NM_027044	chr15	102326189	102331349	+	Pfdn5	2149	2613	0.282042
NM_018782	chr2	84333454	84375345	-	Calcrl	1497	1820	0.281864
NM_080837	chr17	56176924	56183891	-	D17Wsu104e	4450	5410	0.281823
NM_010067	chr2	13511518	13544632	-	Trdmt1	102	124	0.281771
NM_001164581	chr8	71951095	71968979	+	Zfp961	348	423	0.28157
NM_021420	chr2	164074213	164151831	+	Stk4	1425	1732	0.281477
NM_008188	chr6	113047447	113067826	+	Thumpd3	846	1028	0.281111
NM_001168569	chrX	162903473	163029836	+	Ctps2	358	435	0.281056
NM_001033189	chr4	129221455	129248346	-	C77080	1127	1369	0.280635
NM_177392	chr11	67025179	67034244	+	Tmem220	205	249	0.280522
NM_015780	chr1	139547700	139560158	-	Cfhr1	6798	8256	0.280333
NM_028026	chr7	80891677	80901225	-	Wdr73	625	759	0.280244
NM_028875	chr12	111804444	111812115	-	Xrcc3	112	136	0.280108
NM_026444	chr10	128337918	128361132	+	Cs	4828	5862	0.279967
NM_010399	chr17	36038751	36042426	-	H2-T9	4344	5274	0.279873
NM_029951	chrX	36851100	36864132	-	C330007P06Rik	2046	2484	0.279859
NM_145410	chr17	25790548	25792214	-	Fam173a	1364	1656	0.279859
NM_080456	chr16	92058436	92111925	+	Mrps6	271	329	0.279795
NM_025664	chr17	5841535	5930617	+	Snx9	1142	1386	0.279365
NM_001081372	chr8	93056887	93079916	-	Ces1b	1334	1619	0.279344
NM_023141	chr1	156655693	156674305	-	Tor3a	389	472	0.279017
NM_019883	chr8	70508332	70509623	-	Uba52	13177	15987	0.278877
NM_026055	chrX	37082701	37085127	-	Rpl39	3658	4438	0.278855
NM_020570	chr5	25692113	25705716	-	Xrcc2	108	131	0.278535
NM_025443	chr11	17203934	17211507	-	Pno1	1259	1527	0.278422
NM_008683	chr14	55662529	55671812	-	Nedd8	1928	2338	0.27817
NM_178616	chr11	80428665	80471594	+	Psmd11	1961	2378	0.278159
NM_009095	chr7	12922974	12926640	+	Rps5	9412	11412	0.277978
NM_183316	chr9	64179331	64182270	+	Snapc5	410	497	0.277622
NM_029999	chr17	72918553	72939444	+	Lbh	467	566	0.27738
NM_134130	chr18	10645057	10706691	-	Abhd3	2978	3609	0.277255
NM_053166	chr11	48845442	48849989	+	Trim7	203	246	0.277179
NM_175374	chr10	5813206	5823763	-	Mtrf1l	312	378	0.27684
NM_172712	chr5	86112650	86172738	-	Uba6	780	945	0.27684
NM_009512	chr7	12988476	12998062	-	Slc27a5	51870	62841	0.276806
NM_172490	chr5	52643804	52669688	-	Sepsecs	1222	1480	0.276353
NM_001113565	chr6	67267097	67283959	+	Serbp1	8363	10128	0.276257
NM_001122982	chr4	21727884	21747534	+	Ccnc	479	580	0.276027
NM_177640	chr19	18713324	18717374	+	D030056L22Rik	351	425	0.275992
NM_009011	chr4	55350362	55389997	+	Rad23b	10006	12115	0.275929
NM_008682	chr10	92686191	92719621	-	Nedd1	870	1053	0.275418
NM_026406	chr3	96727809	96790006	+	Rnf115	1256	1520	0.275235
NM_010397	chr17	36038751	36042426	-	H2-T22	4596	5562	0.275225
NM_008913	chr3	136670844	136935225	+	Ppp3ca	600	726	0.275007
NM_013771	chr2	23156699	23197031	+	Yme1l1	6753	8171	0.274984
NM_009084	chr1	72711321	72713565	+	Rpl37a	6232	7539	0.274678
NM_016737	chr19	7021099	7039888	-	Stip1	4140	5008	0.274604
NM_009085	chr17	46244102	46247963	-	Polr1c	878	1062	0.274491
NM_013510	chr2	156493918	156539818	+	Epb4.1l1	129	156	0.274175
NM_033325	chr14	69633927	69693119	+	Loxl2	516	624	0.274175
NM_001039544	chr4	62084568	62087231	-	Mup3	224435	271395	0.274096
NM_025757	chr11	60417656	60442042	+	Gid4	1152	1393	0.274055
NM_181420	chr11	121421463	121429760	+	Fn3krp	1057	1278	0.273912
NM_026456	chr1	16643288	16647958	-	Tceb1	704	851	0.273584
NM_013499	chr1	195103862	195131305	-	Cr1l	1954	2362	0.273578
NM_009098	chr4	117153878	117156061	-	Rps8	9038	10923	0.273294
NM_001111050	chr7	141469262	141470697	+	Cd151	2194	2651	0.272973
NM_026062	chr5	107909404	107987002	-	Fam69a	730	882	0.272882
NM_146005	chr10	69534222	70015633	+	Ank3	716	865	0.272741
NM_178379	chr11	63964122	64079378	-	Cox10	399	482	0.272644
NM_011653	chr15	98950034	98953453	-	Tuba1a	255	308	0.272433
NM_024212	chr9	64173431	64178444	+	Rpl4	16771	20250	0.271953
NM_011295	chr10	23785211	23787007	-	Rps12	7150	8633	0.271919
NM_023127	chr15	36174996	36176776	+	Polr2k	468	565	0.271742
NM_009976	chr2	148871960	148875377	-	Cst3	5969	7204	0.271309
NM_009908	chr6	142756773	142775340	+	Cmas	1999	2412	0.270951
NM_026502	chr16	90925972	90934720	-	1110004E09Rik	547	660	0.270925
NM_010072	chr2	168210532	168230353	-	Dpm1	1760	2123	0.270529
NM_016738	chr8	123102659	123105202	+	Rpl13	12693	15309	0.270347
NM_001039700	chr8	109614517	109672592	+	Pkd1l3	165	199	0.270302
NM_026932	chr4	118620932	118625870	+	Ebna1bp2	1068	1288	0.270221
NM_001033164	chr16	18836596	18839215	+	2510002D24Rik	476	574	0.270089
NM_133993	chr10	85871943	85888142	+	Pwp1	836	1008	0.269921
NM_001145959	chr14	51906140	51911540	-	Ndrg2	30846	37179	0.269405
NM_011396	chr11	53865809	53891539	-	Slc22a5	1170	1410	0.269187
NM_001112700	chr11	118166016	118212676	-	Cyth1	1877	2262	0.26917
NM_028308	chr7	142009268	142061001	-	Mob2	771	929	0.268948
NM_134067	chr13	14636564	14637829	+	AW209491	1059	1276	0.268926
NM_010364	chr17	35667830	35672825	-	Gtf2h4	479	577	0.268546
NM_026528	chr14	19812083	19823729	-	2700060E02Rik	1990	2397	0.268461
NM_001198872	chr2	71214448	71262761	+	Dync1i2	1590	1915	0.268318
NM_029687	chr2	38998393	39001374	+	Wdr38	142	171	0.268105
NM_001012448	chr13	67070168	67081455	-	Zfp708	201	242	0.267812
NM_001082552	chr7	102559122	102564089	-	Trim21	559	673	0.267758
NM_172765	chr9	31053296	31068755	+	Zbtb44	2810	3383	0.267733
NM_016918	chr2	5854859	5868198	+	Nudt5	824	992	0.267696
NM_001001130	chr13	67748530	67755068	-	Zfp85-rs1	108	130	0.26748
NM_028184	chr7	144915238	144919678	+	Oraov1	462	556	0.267192
NM_007626	chr15	103199641	103213208	-	Cbx5	2823	3397	0.267032
NM_153578	chr7	55979392	56019568	-	Nipa1	182	219	0.266992
NM_153054	chr8	69038795	69075157	-	Slc18a1	207	249	0.266515
NM_008300	chr11	53261612	53300166	-	Hspa4	6960	8372	0.266485
NM_172960	chr15	76576483	76595650	+	Adck5	498	599	0.26641
NM_026729	chr11	115403775	115410722	+	Ict1	1061	1276	0.266204
NM_024464	chr16	32084483	32099569	-	Pigx	489	588	0.265982
NM_010959	chr10	59423939	59441683	-	Oit3	1744	2097	0.265927
NM_138309	chrX	71422685	71492588	-	Cd99l2	1508	1813	0.265742
NM_010195	chr10	115452014	115587493	-	Lgr5	282	339	0.26559
NM_134054	chr12	54646432	54656483	-	Sptssa	1526	1834	0.265239
NM_133653	chr14	41105591	41122605	+	Mat1a	102458	123136	0.26522
NM_001159329	chr16	44739299	44746337	-	Gtpbp8	332	399	0.265206
NM_027179	chr8	83571808	83594354	-	Tecr	2628	3158	0.265046
NM_021292	chr5	37300377	37336793	-	Evc	134	161	0.264828
NM_012000	chr8	14894688	14896854	+	Cln8	1787	2147	0.264783
NM_019794	chr8	85539216	85555247	-	Dnaja2	4031	4843	0.264763
NM_019824	chr5	122391992	122405931	+	Arpc3	2403	2887	0.264734
NM_001178059	chr6	89644133	89674797	+	Txnrd3	144	173	0.264703
NM_001029990	chr14	51884946	51891735	+	Mettl17	449	539	0.26357
NM_175450	chr10	79960163	79967599	+	Wdr18	2353	2824	0.263239
NM_007649	chr1	171682094	171704877	+	Cd48	130	156	0.263034
NM_001081326	chr3	116744818	116807349	-	Agl	2707	3248	0.262857
NM_025296	chr2	127242797	127247620	-	Ciao1	2177	2612	0.262813
NM_025494	chr15	38672889	38691707	+	Atp6v1c1	1432	1718	0.262699
NM_175677	chr7	104340775	104348347	-	Trim12c	711	853	0.262696
NM_026272	chr11	121237325	121252922	+	Narf	3342	4009	0.262531
NM_028659	chr7	28971407	28981732	-	Eif3k	1620	1943	0.262292
NM_199145	chr6	34874444	34876684	-	3110062M04Rik	1250	1499	0.262072
NM_025512	chr3	10340735	10351296	-	Zfand1	548	657	0.261717
NM_028264	chr4	14864332	14913867	+	Tmem55a	543	651	0.261705
NM_146159	chr5	34153972	34168313	-	Haus3	267	320	0.261232
NM_133948	chr4	83457019	83485788	-	Psip1	912	1093	0.261188
NM_011777	chr6	42350269	42357956	+	Zyx	464	556	0.26096
NM_001034859	chr18	60269766	60271019	-	Gm4841	106	127	0.260764
NM_054087	chr1	164249253	164263518	+	Slc19a2	5964	7145	0.260654
NM_009202	chr17	12649018	12675659	-	Slc22a1	9587	11485	0.2606
NM_133676	chr14	50915859	50924778	-	Osgep	586	702	0.26057
NM_024261	chr10	4432671	4454236	+	1700052N19Rik	682	817	0.260564
NM_023331	chr7	78775457	78783028	-	Mrpl46	1253	1501	0.260538
NM_027920	chr6	116376771	116406326	+	March8	5676	6799	0.260448
NM_145583	chr7	102226281	102237531	+	Pgap2	612	733	0.260282
NM_026532	chr8	105875560	105878918	+	Nutf2	961	1151	0.260279
NM_133907	chr5	29569515	29674569	+	Ube3c	2886	3455	0.259614
NM_027715	chr2	19658062	19659426	+	Otud1	137	164	0.25952
NM_008482	chr12	31265421	31329493	+	Lamb1	990	1185	0.259387
NM_009817	chr13	74695899	74807848	-	Cast	1610	1927	0.259296
NM_029775	chr9	7184797	7206775	+	Dcun1d5	742	888	0.25914
NM_198675	chr9	50768284	50772607	+	Fdxacb1	290	347	0.258883
NM_026353	chr15	97784481	97790723	+	Slc48a1	1685	2016	0.258747
NM_021713	chr15	102331741	102337834	+	Myg1	830	993	0.258682
NM_025982	chr10	127068116	127070177	-	Tspan31	10826	12952	0.258675
NM_145223	chr6	85587646	85702638	+	Alms1	321	384	0.258533
NM_001040026	chr11	67052695	67064040	+	Sco1	908	1086	0.25826
NM_026500	chr1	136416593	136440016	+	Ddx59	245	293	0.258119
NM_010685	chrX	38421712	38456303	-	Lamp2	27172	32495	0.258097
NM_025927	chr11	97315874	97328568	+	Mrpl45	858	1026	0.257981
NM_025323	chr12	4817790	4827103	+	0610009D07Rik	894	1069	0.257915
NM_024475	chr11	44455588	44466968	-	Ublcp1	1290	1542	0.257432
NM_009357	chr6	83771188	83775723	-	Tex261	1764	2108	0.257024
NM_026331	chr14	69244834	69284941	-	Slc25a37	1000	1195	0.257011
NM_024211	chr11	70644766	70646862	-	Slc25a11	2534	3028	0.256949
NM_019836	chr5	77294360	77310056	-	Noa1	195	233	0.256856
NM_026582	chr3	159839942	159934360	+	Wls	329	393	0.256442
NM_001201460	chr17	35439221	35442787	+	H2-Q9	931	1112	0.256304
NM_019667	chr2	52694709	52742100	-	Stam2	715	854	0.256293
NM_025277	chr4	59035238	59039352	+	Gng10	278	332	0.256098
NM_007748	chr5	115345843	115348950	-	Cox6a1	4113	4911	0.255826
NM_025596	chr13	55322190	55324972	+	Prelid1	4021	4800	0.25548
NM_028108	chr16	44140104	44159640	+	Naa50	2396	2860	0.255387
NM_001043336	chr12	108463553	108538228	+	Eml1	124	148	0.255257
NM_026039	chr4	132459560	132462937	-	Med18	155	185	0.255257
NM_025677	chr1	152371263	152386584	-	Tsen15	305	364	0.255129
NM_176968	chr10	34304849	34418453	-	Nt5dc1	853	1018	0.25512
NM_001081012	chr4	83535891	83864447	+	Ccdc171	243	290	0.255097
NM_001185162	chr16	32251839	32257055	+	Wdr53	476	568	0.254929
NM_018881	chr1	162876728	162898305	-	Fmo2	445	531	0.254907
NM_183221	chr3	38886960	39010842	+	Fat4	612	730	0.254365
NM_026120	chr19	18671000	18704121	+	2410127L17Rik	576	687	0.254241
NM_198625	chr8	110721722	110739077	+	Mtss1l	109	130	0.254183
NM_026386	chr18	53176380	53220422	+	Snx2	1750	2087	0.254076
NM_016704	chr15	4731660	4803642	+	C6	18424	21967	0.253752
NM_138601	chr10	78162590	78169729	-	D10Jhu81e	5184	6178	0.253074
NM_013548	chr13	23544485	23544895	+	Hist1h3f	455	542	0.252426
NM_133185	chr16	5009211	5013507	-	Rogdi	204	243	0.252387
NM_013895	chr10	80900161	80900743	-	Timm13	2737	3260	0.252277
NM_001113554	chr15	44376394	44427776	-	Nudcd1	1994	2375	0.252262
NM_001033228	chr13	114960090	115101531	-	Itga1	2800	3335	0.25226
NM_022032	chr10	18845193	18855876	+	Perp	4280	5097	0.252038
NM_008910	chr12	72783703	72793741	+	Ppm1a	4124	4911	0.251972
NM_011296	chr17	33952043	33955620	-	Rps18	10681	12717	0.251712
NM_011303	chr4	144893515	144927219	+	Dhrs3	4308	5129	0.251659
NM_170778	chr3	118562276	119431657	+	Dpyd	15167	18056	0.251543
NM_026637	chr6	54985858	54992835	-	Ggct	336	400	0.251539
NM_148934	chr10	79669410	79675937	+	Tpgs1	568	676	0.251132
NM_021552	chr13	97131161	97137757	-	Nsa2	2946	3506	0.251069
NM_028464	chr17	49428442	49452850	+	Mocs1	3504	4170	0.251045
NM_001190443	chr5	24565866	24576687	-	Abcf2	2352	2799	0.251023
NM_133837	chr2	5794854	5844908	-	Cdc123	1595	1898	0.250924
NM_023536	chr4	139347656	139352296	-	Mrto4	670	797	0.250419
NM_001080924	chr11	5279724	5444678	-	Znrf3	386	459	0.249893
NM_026904	chr8	79713165	79775162	+	Anapc10	127	151	0.24972
NM_013762	chr15	80077850	80083326	-	Rpl3	17911	21295	0.249669
NM_022811	chr4	45018672	45032100	+	Polr1e	265	315	0.249359
NM_001025373	chr17	21988072	21993458	+	Zfp943	647	769	0.249218
NM_008194	chrX	85704386	85776503	-	Gyk	3479	4135	0.249215
NM_024205	chr12	72086180	72100828	+	Jkamp	902	1072	0.249106
NM_011975	chr7	109519220	109521729	+	Rpl27a	10909	12964	0.248992
NM_026965	chr14	21847275	21848872	-	Comtd1	154	183	0.248913
NM_009479	chr7	133686979	133702392	-	Uros	1084	1288	0.248768
NM_001114679	chr11	48947224	48967952	-	9930111J21Rik1	319	379	0.248641
NM_026792	chr8	18846560	18881963	+	Agpat5	537	638	0.248634
NM_001037736	chr8	14925184	14999830	+	Arhgef10	133	158	0.248498
NM_001110809	chr3	88051211	88055729	+	Gpatch4	399	474	0.248498
NM_011227	chr8	11453997	11478499	-	Rab20	532	632	0.248498
NM_010789	chr11	18881639	19018232	-	Meis1	282	335	0.248466
NM_001177308	chr7	126795419	126797755	-	Aldoa	3291	3909	0.248274
NM_009533	chr1	72307547	72394722	+	Xrcc5	1358	1613	0.248263
NM_026329	chr19	8793391	8798470	-	Polr2g	389	462	0.248123
NM_001271724	chr2	26913436	26916331	-	Surf1	1424	1691	0.247928
NM_025798	chr10	30608391	30618352	-	Hint3	966	1147	0.24777
NM_001168220	chr7	118845783	118853338	-	Knop1	1655	1965	0.247698
NM_009950	chr10	95175677	95322883	-	Cradd	251	298	0.247625
NM_012018	chr2	35111586	35178095	+	Cep110	1159	1376	0.2476
NM_133702	chr11	107167525	107189257	-	Nol11	882	1047	0.247411
NM_145591	chr8	4613276	4629380	+	Zfp958	337	400	0.247251
NM_011574	chr8	106894593	106922981	+	Cirh1a	658	781	0.247235
NM_007556	chr13	38345933	38499068	+	Bmp6	118	140	0.24664
NM_175175	chr4	10990591	10991340	-	Plekhf2	773	917	0.246453
NM_175098	chr6	49334060	49340010	+	Ccdc126	102	121	0.246438
NM_173402	chr5	34964875	35032451	+	Rgs12	258	306	0.246161
NM_001177403	chr17	78918358	78919841	+	1110001A16Rik	640	759	0.246028
NM_001081059	chr13	43541674	43560126	-	Mcur1	979	1161	0.245987
NM_025333	chr19	10502999	10525094	-	Sdhaf2	1458	1729	0.245947
NM_025369	chr13	100736256	100744568	-	Mrps36	350	415	0.245756
NM_175096	chr5	92603109	92605669	+	Stbd1	5035	5969	0.245497
NM_001277095	chr4	120758177	120790481	-	Nfyc	615	729	0.245332
NM_029293	chr2	25573607	25574839	-	Phpt1	405	480	0.245112
NM_015765	chr2	3488991	3512690	-	Hspa14	708	839	0.244921
NM_172807	chr13	104205504	104228801	-	Ppwd1	411	487	0.244783
NM_025395	chr2	129130178	129133298	+	Chchd5	482	571	0.244458
NM_001163019	chr4	153957308	153961591	+	A430005L14Rik	1295	1534	0.244346
NM_133254	chr7	128265697	128272187	+	Slc5a2	168	199	0.244307
NM_207541	chr17	33334243	33358736	-	Zfp81	168	199	0.244307
NM_011958	chr2	48905411	48940383	-	Orc4	912	1080	0.243926
NM_025370	chr13	64292101	64312684	-	Aaed1	1516	1795	0.243714
NM_178603	chr4	49514190	49521053	-	Mrpl50	2812	3329	0.243492
NM_175128	chr10	100573566	100589116	-	4930430F08Rik	332	393	0.243346
NM_011884	chr4	33310461	33500401	+	Rngtt	664	786	0.243346
NM_021890	chr19	10041732	10057936	+	Fads3	371	439	0.242802
NM_001001181	chr18	75008674	75009343	+	BC031181	3918	4636	0.242763
NM_145522	chr2	34779237	34799768	-	Rabepk	519	614	0.242504
NM_001146084	chr2	130614245	130616668	-	Fastkd5	694	821	0.242447
NM_028607	chr19	44139682	44146416	-	Bloc1s2	362	428	0.241621
NM_020585	chr8	23244746	23256784	-	Golga7	2266	2679	0.241547
NM_025822	chr3	66994519	67356313	+	Rsrc1	791	935	0.241289
NM_012008	chrY	1263288	1286523	-	Ddx3y	4206	4971	0.241087
NM_027855	chr5	31048673	31054367	+	Atraid	2029	2398	0.241063
NM_024233	chr9	48468817	48480553	-	Rexo2	2013	2379	0.241008
NM_026473	chr18	67390758	67402376	+	Tubb6	792	936	0.241008
NM_022891	chr11	97778082	97782356	-	Rpl23	7935	9376	0.240742
NM_026737	chr15	81865803	81871864	-	Phf5a	1003	1185	0.240565
NM_153416	chr15	102338281	102350618	-	Aaas	193	228	0.240433
NM_153779	chr10	61725877	61738571	+	Aifm2	568	671	0.240422
NM_172304	chr4	48430970	48470063	-	Tex10	409	483	0.239922
NM_001164472	chr8	107056935	107058496	+	Nip7	741	875	0.239809
NM_011507	chr6	95475049	95718775	-	Suclg2	13365	15781	0.239729
NM_024177	chr11	116131994	116138777	-	Mrpl38	1811	2138	0.239475
NM_025442	chr3	54735584	54749344	+	Alg5	1181	1394	0.239222
NM_026077	chr7	81783043	81789384	-	3110040N11Rik	516	609	0.239071
NM_146083	chr17	80201548	80207202	-	Srsf7	1732	2044	0.238956
NM_019800	chr3	97159168	97176468	+	Acp6	722	852	0.238855
NM_001161775	chr16	14195052	14277896	-	Myh11	189	223	0.238657
NM_027978	chr5	100655298	100674241	-	Coq2	1591	1877	0.238495
NM_025432	chrX	166446810	166452235	+	Trappc2	167	197	0.238348
NM_028061	chr3	108199212	108200136	-	Cyb561d1	234	276	0.23816
NM_144517	chr5	53809760	53903406	+	Tbc1d19	117	138	0.23816
NM_010210	chr14	10421597	9550393	-	Fhit	106	125	0.237864
NM_207219	chr17	48410866	48416786	+	Oard1	726	856	0.237641
NM_027326	chr4	87774015	88033095	-	Mllt3	229	270	0.237612
NM_028794	chr5	104047040	104065115	+	Nudt9	1430	1686	0.237589
NM_026487	chr19	32674244	32706996	-	Atad1	2923	3445	0.237054
NM_019766	chr10	128068672	128076086	+	Ptges3	4818	5678	0.236948
NM_016700	chr14	33382308	33410977	-	Mapk8	846	997	0.236936
NM_183390	chr16	19946991	19983003	-	Klhl6	269	317	0.236877
NM_001099319	chr4	127126089	127129020	+	Gm12942	241	284	0.236858
NM_013867	chr3	122426456	122529760	+	Bcar3	2166	2552	0.236595
NM_025997	chr7	81767554	81768558	+	Fam103a1	1654	1948	0.236034
NM_029074	chr8	88118845	88133829	+	Cnep1r1	372	438	0.235628
NM_026519	chr2	112363319	112367904	-	Emc4	1393	1640	0.235501
NM_007544	chr6	120894281	120901734	-	Bid	559	658	0.235239
NM_144901	chr3	103038692	103056933	+	Csde1	14689	17289	0.235118
NM_016959	chr3	86137989	86142569	-	Rps3a1	12905	15188	0.235002
NM_001163421	chr1	191046310	191062857	-	Tatdn3	147	173	0.234956
NM_053159	chr9	105053421	105077145	+	Mrpl3	645	759	0.234801
NM_026591	chr3	87921866	87923346	+	Mrpl24	2309	2717	0.234746
NM_178362	chr19	40295049	40402267	-	Sorbs1	1869	2199	0.234581
NM_026420	chr18	35610897	35616255	+	Paip2	3070	3610	0.23376
NM_025570	chr4	155803656	155808652	+	Mrpl20	1274	1498	0.233672
NM_028130	chr5	138441627	138457245	+	Zfp157	387	455	0.233533
NM_029746	chr8	124520880	124551492	+	Cog2	991	1165	0.233373
NM_170760	chr7	30563356	30565179	+	U2af1l4	428	503	0.232948
NM_181730	chr5	147077668	147110927	+	Polr1d	1541	1811	0.23292
NM_010860	chr10	128491005	128493811	-	Myl6	7732	9086	0.232804
NM_001024626	chr10	82058417	82061329	+	Zfp873	217	255	0.232802
NM_172821	chr16	21891969	21928048	+	Map3k13	794	933	0.232738
NM_146231	chr13	74480517	74493852	-	Zfp825	932	1095	0.232529
NM_001170540	chr13	98310155	98316298	-	Btf3	5615	6597	0.232524
NM_001145875	chr13	41764758	41828295	-	Adtrp	4832	5676	0.232254
NM_028018	chr8	109672448	109683763	-	Ist1	2080	2443	0.23207
NM_170669	chr7	118109100	118115241	-	Rps15a	6012	7061	0.232028
NM_019769	chr2	119547851	119585160	+	Chp1	11137	13080	0.232002
NM_026626	chr1	178406103	178481428	+	Efcab2	109	128	0.231816
NM_201357	chr12	28751963	28867095	+	Tssc1	574	674	0.231698
NM_026365	chr6	113442709	113447720	+	Jagn1	1194	1402	0.231684
NM_001159529	chr17	83502603	83514275	-	Cox7a2l	4190	4919	0.231415
NM_001005847	chr8	53511805	53523276	+	Aga	805	945	0.231326
NM_001163552	chr3	103809945	103821760	+	Ap4b1	1162	1364	0.231234
NM_023136	chr1	93800798	93801827	-	Dtymk	351	412	0.231173
NM_027194	chr8	25017369	25022779	+	Tm2d2	2519	2956	0.230795
NM_178378	chr16	33016938	33053631	-	Iqcg	196	230	0.23078
NM_013626	chr1	97821810	97976957	-	Pam	1582	1856	0.230447
NM_018795	chr7	45976836	46030281	-	Abcc6	4080	4786	0.230251
NM_001083881	chr17	14943613	14944170	+	1600012H06Rik	1627	1908	0.229847
NM_175652	chr6	136804068	136804379	-	Hist4h4	394	462	0.229697
NM_025886	chr7	141216728	141218301	+	Rassf7	638	748	0.229482
NM_008210	chr1	180803077	180811926	-	H3f3a	5175	6066	0.229187
NM_173870	chr1	37444659	37536132	-	Mgat4a	157	184	0.228941
NM_031185	chr10	4266519	4357931	+	Akap12	535	627	0.228927
NM_001025192	chr16	78301832	78336452	+	Cxadr	11037	12933	0.228709
NM_172838	chr19	34670631	34690753	-	Slc16a12	3677	4307	0.228154
NM_134154	chr19	5878655	5884991	+	Slc25a45	1152	1349	0.22775
NM_173400	chr4	86581969	86611813	-	Haus6	199	233	0.227562
NM_029466	chr2	15055526	15076304	+	Arl5b	1200	1405	0.227536
NM_019489	chr4	123127378	123139932	-	Ppie	521	610	0.227526
NM_009147	chr12	58959997	59007210	-	Sec23a	5760	6743	0.227322
NM_001098404	chr16	38249245	38266101	-	Nr1i2	3523	4124	0.22724
NM_018818	chrX	113043444	113185489	-	Chm	1190	1393	0.227234
NM_153552	chr18	9958193	9993616	+	Thoc1	1027	1202	0.227001
NM_001166592	chr11	69917439	69919315	-	Eif5a	6592	7715	0.22695
NM_015792	chr2	11742863	11777432	-	Fbxo18	1850	2165	0.226842
NM_025818	chr11	73047900	73079176	+	1200014J11Rik	1081	1265	0.226771
NM_027590	chr8	68794020	68827433	+	Ints10	529	619	0.226672
NM_026217	chr18	46734450	46741546	-	Atg12	1687	1974	0.226662
NM_027373	chr5	35935554	35999725	+	Afap1	147	172	0.226592
NM_029281	chr17	21818696	21823873	-	Zfp820	153	179	0.226428
NM_016980	chr5	107900644	107907996	+	Rpl5	13267	15520	0.226286
NM_025864	chr1	191326041	191349850	+	Tmem206	2651	3101	0.226197
NM_001029889	chr16	44200632	44221824	+	Gm608	2623	3068	0.226081
NM_001164498	chr8	88199964	88257275	+	Papd5	1764	2063	0.225893
NM_009296	chr11	87737600	87743313	+	Supt4a	1111	1299	0.225543
NM_026617	chr10	120208846	120224826	+	Tmbim4	1714	2004	0.225515
NM_153459	chr9	106368798	106373946	+	Dusp7	201	235	0.225465
NM_007688	chr12	54861125	54862746	-	Cfl2	1654	1933	0.224882
NM_001008705	chr5	145142474	145147885	+	Bud31	1720	2010	0.224787
NM_007499	chr9	53439746	53533936	-	Atm	1401	1637	0.224597
NM_025433	chr17	46778063	46782632	-	Rpl7l1	3929	4590	0.224332
NM_007892	chr3	14578820	14605717	+	E2f5	244	285	0.224081
NM_008013	chr5	21372717	21375960	+	Fgl2	500	584	0.22404
NM_152812	chr4	14811664	14826465	-	Otud6b	2281	2664	0.223928
NM_028543	chr17	33018403	33033302	-	Zfp763	191	223	0.223471
NM_011812	chr12	101750742	101818750	-	Fbln5	209	244	0.223378
NM_025816	chr6	52721305	52766074	+	Tax1bp1	7358	8590	0.223344
NM_026672	chr3	107926891	107931654	-	Gstm7	1227	1432	0.222896
NM_019870	chrX	73916959	73921776	-	Naa10	856	999	0.222874
NM_012010	chrX	94190859	94212633	-	Eif2s3x	6007	7009	0.222564
NM_001024624	chrX	160784479	160928488	-	Cdkl5	180	210	0.222392
NM_028133	chr12	54180624	54203561	-	Egln3	594	693	0.222392
NM_172668	chr2	91457701	91511761	+	Lrp4	1224	1428	0.222392
NM_001141981	chr2	51925176	51932402	-	Rbm43	240	280	0.222392
NM_027872	chr5	147879133	147894021	-	Slc46a3	3517	4102	0.221982
NM_026988	chr6	124914182	124917604	-	Ptms	3464	4040	0.221916
NM_026719	chr1	24678757	24762736	+	Lmbrd1	3305	3854	0.221706
NM_023596	chr10	60715836	60752734	-	Slc29a3	289	337	0.221679
NM_008044	chr19	24261903	24280565	-	Fxn	283	330	0.221664
NM_028132	chr4	99929566	99986764	+	Pgm2	11463	13366	0.221583
NM_028166	chr7	38188617	38194970	+	1600014C10Rik	9137	10653	0.221467
NM_001272028	chr16	18389178	18405209	+	Arvcf	1605	1871	0.221236
NM_019716	chr8	85299928	85307710	+	Orc6	175	204	0.221214
NM_009409	chr14	16365679	16430466	+	Top2b	2747	3202	0.221116
NM_011300	chr12	28631116	28635654	-	Rps7	9814	11438	0.220922
NM_025431	chr10	120227981	120231372	+	Llph	1541	1796	0.22092
NM_027866	chr12	28594657	28617538	-	Colec11	1880	2191	0.220857
NM_001081395	chr9	14547792	14614782	-	Amotl1	1028	1198	0.220788
NM_029825	chr12	51377585	51449930	+	Scfd1	2599	3028	0.220409
NM_029858	chr17	88635168	88645289	+	Ston1	303	353	0.22035
NM_026944	chr2	93980885	94008521	-	Alkbh3	491	572	0.220292
NM_021455	chr5	135106923	135137360	+	Mlxipl	2909	3388	0.219911
NM_001033201	chr4	46138853	46172006	+	Ncbp1	1306	1521	0.219865
NM_007477	chr11	103969098	103983749	+	Arf2	790	920	0.219781
NM_001110271	chr9	106440222	106444301	-	Abhd14a	298	347	0.219623
NM_023184	chr6	90466445	90474288	+	Klf15	6788	7900	0.218866
NM_021518	chr4	8535863	8606503	+	Rab2a	4872	5670	0.218835
NM_178207	chr13	21782960	21783370	-	Hist1h3i	220	256	0.21864
NM_001142697	chr18	25138906	25158264	-	Tpgs2	153	178	0.218346
NM_009231	chr17	80398181	80479923	-	Sos1	1732	2015	0.218341
NM_011375	chr6	72128266	72153670	+	St3gal5	2654	3087	0.218037
NM_008297	chr10	57486509	57512198	+	Hsf2	896	1042	0.217785
NM_026951	chr8	3459200	3467631	-	Pex11c	1880	2186	0.217561
NM_024172	chr7	4660771	4684475	-	Hspbp1	793	922	0.217446
NM_008466	chr14	61367631	61439791	-	Kpna3	1526	1774	0.217251
NM_033174	chr7	59995449	60005049	-	Snurf	314	365	0.217132
NM_175657	chr13	21811784	21812095	+	Hist1h4n	653	759	0.217017
NM_027986	chr14	59564498	59597836	-	Cdadc1	1214	1411	0.21695
NM_025730	chr15	91673281	91815535	+	Lrrk2	413	480	0.216893
NM_001015889	chr13	100655051	100655845	+	Taf9	1320	1534	0.216761
NM_001033132	chr14	101634342	101640436	-	Commd6	891	1035	0.216133
NM_173740	chrX	16619841	16685375	+	Maoa	495	575	0.216133
NM_007998	chr18	64458083	64488967	-	Fech	5039	5853	0.216039
NM_144919	chr6	91157397	91173264	+	Hdac11	1493	1734	0.21589
NM_016748	chr4	120541297	120567415	-	Ctps	310	360	0.215729
NM_026392	chr1	16665308	16677425	+	Tmem70	1628	1890	0.215286
NM_026914	chr15	82346084	82348037	+	Smdt1	2431	2822	0.215168
NM_030721	chr5	35588170	35612134	+	Acox3	1170	1358	0.214975
NM_013902	chr12	65062686	65073922	-	Fkbp3	723	839	0.214675
NM_015754	chr2	144543783	144550778	-	Rbbp9	787	913	0.214251
NM_010708	chr11	78963395	78984816	-	Lgals9	6921	8029	0.21424
NM_031248	chr3	88549948	88552863	-	Lamtor2	1476	1712	0.21399
NM_177157	chr2	119167838	119172065	+	Gchfr	3085	3577	0.21348
NM_001167949	chr1	133711634	133753281	-	Atp2b4	502	582	0.213332
NM_175552	chr3	100138687	100161190	-	Wdr3	1086	1259	0.213254
NM_026452	chr8	94838422	94854149	+	Coq9	4332	5020	0.212654
NM_001162493	chr15	78410070	78413677	+	Mpst	4691	5436	0.21265
NM_172685	chr3	109123205	109166510	+	Slc25a24	126	146	0.212545
NM_001161824	chr3	89209207	89214325	-	Mtx1	971	1125	0.212382
NM_022011	chr13	100468907	100490131	-	Gtf2h2	328	380	0.212304
NM_001042556	chr10	40223741	40244641	-	Rpf2	303	351	0.212153
NM_173006	chr6	5221564	5256226	-	Pon3	3012	3489	0.212092
NM_053163	chr13	73331373	73331681	+	Mrpl36	1327	1537	0.211949
NM_026013	chr3	106555178	106573685	+	Dram2	1865	2160	0.211856
NM_001100109_dup1	chr12	55239326	55262218	+	Srp54b	430	498	0.211809
NM_001100110	chr12	55239326	55262218	+	Srp54c	430	498	0.211809
NM_025510	chr11	67038141	67042081	-	Adprm	570	660	0.211504
NM_028667	chr3	41746548	41756133	+	D3Ertd751e	475	550	0.211504
NM_011755	chr18	23990342	24004343	+	Zfp35	678	785	0.211407
NM_009767	chrX	103356585	103389510	+	Chic1	450	521	0.211358
NM_001198561	chr17	35439221	35443353	+	H2-Q7	843	976	0.211349
NM_144880	chr1	191352977	191396416	-	Ppp2r5a	5793	6705	0.210927
NM_139309	chr4	53720105	53761387	+	Fktn	477	552	0.210679
NM_021506	chr8	61225926	61393837	+	Sh3rf1	210	243	0.210567
NM_001081175	chr1	180332311	180421890	+	Itpkb	541	626	0.210534
NM_009210	chr3	20057988	20116724	+	Hltf	1299	1503	0.210444
NM_001038015	chr5	69575892	69589784	-	Gnpda2	115	133	0.209792
NM_023060	chr6	88258201	88446479	-	Eefsec	952	1101	0.209781
NM_175353	chr19	37550465	37682978	+	Exoc6	984	1138	0.20977
NM_001081040	chr10	128363624	128368837	-	Coq10a	358	414	0.209671
NM_001081264	chr4	99719152	99762068	+	Alg6	550	636	0.209595
NM_001110209	chr2	74522289	74573564	-	Lnp	525	607	0.209379
NM_001037863	chrX	60229151	60403831	-	Atp11c	14946	17279	0.20926
NM_019710	chrX	152016532	152061809	+	Smc1a	3524	4074	0.209232
NM_176073	chr15	33212837	33594257	+	Cpq	3146	3637	0.20923
NM_028017	chr18	62977969	62996960	+	Napg	936	1082	0.20912
NM_001004721	chr2	155278536	155357395	-	Pigu	417	482	0.208986
NM_134163	chrX	51121007	51164594	-	Mbnl3	154	178	0.208947
NM_001048250	chr13	108047462	108047686	+	Smim15	1213	1402	0.208907
NM_134093	chr15	100469124	100477846	+	Letmd1	900	1040	0.208587
NM_172871	chr4	88720149	88722002	-	Klhl9	6895	7967	0.208486
NM_001197046	chr17	8165597	8194595	+	Fgfr1op	907	1048	0.208464
NM_025606	chr19	11770470	11774633	+	Mrpl16	1538	1777	0.208388
NM_001195421	chr13	21811784	21812095	+	Hist1h4m	1384	1599	0.208326
NM_016742	chr9	21139808	21149857	-	Cdc37	2906	3357	0.208138
NM_177474	chr19	27390181	27427121	-	D19Bwg1357e	1173	1355	0.20809
NM_026474	chr14	79587829	79628953	+	Sugt1	1115	1288	0.208089
NM_026036	chr9	114731236	114746576	+	Cmtm6	6911	7983	0.208037
NM_028200	chr8	123243096	123254086	-	Vps9d1	258	298	0.207941
NM_001168470	chr11	73176371	73176703	-	Emc6	2402	2774	0.207732
NM_019735	chr2	103073788	103092564	+	Apip	465	537	0.207691
NM_012052	chr7	99479277	99483621	-	Rps3	13093	15120	0.207662
NM_025904	chr13	17989380	17993306	-	Yae1d1	1578	1822	0.207426
NM_025555	chr3	145938059	145943870	+	2410004B18Rik	344	397	0.20673
NM_027121	chr5	129942172	129982367	+	Vkorc1l1	812	937	0.206569
NM_007954	chr8	93099165	93131258	-	Ces1c	70731	81602	0.206262
NM_001172073	chr4	106663135	106678278	-	Ttc4	898	1036	0.206237
NM_019990	chr7	101321827	101346137	+	Stard10	22892	26409	0.206186
NM_001081161	chr2	3118556	3226510	+	Fam171a1	293	338	0.206123
NM_053068	chr15	73090437	73093639	+	Chrac1	560	646	0.206107
NM_001035231	chr13	67540473	67553036	-	Zfp748	411	474	0.205749
NM_177325	chr11	74898119	74908406	+	Tsr1	2702	3116	0.205668
NM_019744	chr14	32170762	32177828	+	Ncoa4	8810	10159	0.205544
NM_019780	chr5	122354474	122362922	+	Vps29	1287	1484	0.205479
NM_016961	chr11	49854261	49883158	+	Mapk9	1944	2241	0.205114
NM_144940	chr6	90333319	90363247	+	Uroc1	10567	12180	0.204948
NM_001205181	chr14	54261675	54267857	+	Abhd4	1343	1548	0.204946
NM_175101	chr6	113515903	113531482	-	Emc3	2030	2339	0.204412
NM_183154	chr12	83547883	83594880	-	Zfyve1	3919	4515	0.20424
NM_001082962	chr7	59983240	59988604	-	Snrpn	316	364	0.204014
NM_029532	chr5	124490126	124490860	+	Snrnp35	270	311	0.203955
NM_001163645	chr6	50297065	50370215	-	Osbpl3	112	129	0.203872
NM_183355	chr1	168158732	168431504	-	Pbx1	336	387	0.203872
NM_009941	chr8	120669310	120674107	+	Cox4i1	12649	14567	0.20368
NM_001081028	chr7	29322144	29400842	-	Sipa1l3	132	152	0.203533
NM_019652	chr8	85018124	85025265	-	Asna1	1364	1570	0.202921
NM_026545	chr7	29174610	29180645	-	Psmd8	5582	6425	0.202914
NM_025952	chrX	105971464	106011862	-	Magt1	8948	10298	0.202727
NM_181394	chr9	102629790	102634139	+	Anapc13	882	1015	0.202629
NM_001017429	chr16	38347101	38349325	+	Cox17	776	893	0.202604
NM_025582	chr4	154896571	154899005	-	Fam213b	478	550	0.202421
NM_178337	chr13	13998089	14029375	-	Tbce	679	781	0.201911
NM_001163302	chr3	5560830	5561747	-	Pex2	3314	3811	0.201596
NM_001110242	chr11	120098982	120100203	+	1810043H04Rik	594	683	0.201423
NM_001276292	chr4	19611714	19673176	-	Wwp1	4206	4836	0.201365
NM_198311	chr12	98920670	98982574	+	Ttc8	187	215	0.201298
NM_029090	chr16	3894375	3901939	+	Naa60	2005	2305	0.201165
NM_001025102	chr2	106964816	106969494	-	Arl14ep	635	730	0.20114
NM_080635	chr15	51786728	51865457	-	Eif3h	2765	3178	0.20084
NM_178016	chr3	152714135	152785512	+	Pigk	2130	2448	0.20075
NM_001039092	chr11	60230093	60352808	-	Tom1l2	1072	1232	0.200697
NM_025589	chr12	69182816	69183136	-	Rpl36al	11587	13316	0.200654
NM_025281	chr5	38224676	38234125	+	Lyar	362	416	0.200594
NM_001122822	chr8	33236337	33353372	-	Wrn	1066	1225	0.200574
NM_172493	chrX	129749976	130460935	+	Diap2	685	787	0.20026
NM_144861	chr18	24488182	24530066	-	Rprd1a	1048	1204	0.200197
NM_024219	chr8	119344576	119345731	+	Hsbp1	1693	1945	0.200188
NM_009861	chr4	137321103	137336079	-	Cdc42	7014	8058	0.200184
NM_001166063	chr15	3280627	3301191	-	Ccdc152	121	139	0.200078
NM_023348	chr16	17406123	17428300	+	Snap29	1694	1946	0.200078
NM_001205367	chr9	25252639	25307552	+	Sept7	2463	2829	0.199876
NM_008879	chr14	75198100	75229338	+	Lcp1	3528	4052	0.199784
NM_026794	chr9	121710403	121712652	+	Deb1	1336	1534	0.199378
NM_007610	chr6	42265124	42280477	+	Casp2	311	357	0.199009
NM_001033298	chr2	146855922	146970060	+	Plk1s1	575	660	0.198904
NM_029909	chr18	56957742	56962511	-	C330018D20Rik	494	567	0.198838
NM_026229	chr3	96871388	96905223	-	Gpr89	1544	1772	0.198706
NM_199197	chr18	80192480	80200549	-	Rbfa	1376	1579	0.198531
NM_001252486	chr3	152357891	152392366	+	Usp33	2443	2803	0.198318
NM_001163126	chr12	31654890	31925759	+	Cog5	1066	1223	0.198217
NM_028288	chrX	38533633	38572464	-	Cul4b	1292	1482	0.197939
NM_145976	chr13	56176185	56176628	-	Tifab	136	156	0.197939
NM_001004185	chr7	81571322	81596179	+	Whamm	1307	1499	0.197741
NM_025604	chr5	139823921	139826343	-	Psmg3	443	508	0.197522
NM_172919	chr9	20587891	20594471	+	Zfp846	150	172	0.197446
NM_013531	chr3	32585120	32602101	-	Gnb4	157	180	0.197232
NM_026330	chr7	125467764	125491443	-	Nsmce1	608	697	0.197087
NM_133211	chrX	167305336	167330003	-	Tlr7	171	196	0.196857
NM_001177968	chr17	73161827	73240220	+	Lclat1	1938	2221	0.196641
NM_001113210	chr4	82296682	82504760	-	Nfib	5039	5774	0.196434
NM_029645	chr5	115334539	115341149	-	Gatc	439	503	0.196337
NM_026086	chr2	151030260	151039326	-	Nanp	522	598	0.196096
NM_008990	chr7	19717515	19749302	-	Pvrl2	1360	1558	0.196089
NM_027977	chr2	150583979	150608479	-	Apmap	2116	2424	0.19605
NM_145424	chr10	127866556	127877091	+	BC089597	6729	7708	0.195964
NM_001033135	chr1	39552472	39577274	-	Rnf149	3273	3749	0.195892
NM_001243857	chr14	62555853	62606655	+	Fam124a	282	323	0.195839
NM_013692	chr15	38295905	38300594	-	Klf10	846	969	0.195839
NM_001025246	chr2	93197620	93199919	+	Trp53i11	227	260	0.195819
NM_013721	chr2	26910828	26913269	+	Rpl7a	16181	18533	0.195796
NM_177721	chr19	29809633	29812950	-	Ranbp6	1577	1806	0.195615
NM_023858	chr9	13749321	13805536	+	Mtmr2	1426	1633	0.195551
NM_172391	chr11	23490398	23497854	-	Ahsa2	3296	3774	0.195378
NM_024180	chr10	128818880	128820434	-	Ormdl2	2814	3222	0.195334
NM_026615	chr2	29827401	29843171	+	Urm1	538	616	0.195324
NM_027695	chr14	16240668	16242767	-	Oxsm	1686	1930	0.194996
NM_011163	chr17	78855139	78878257	-	Eif2ak2	1459	1670	0.194868
NM_138952	chr4	16123554	16163396	-	Ripk2	249	285	0.194816
NM_008803	chr7	81213915	81333522	+	Pde8a	602	689	0.19474
NM_026440	chr18	68305822	68321355	+	Rnmt	879	1006	0.194695
NM_019797	chr9	65833381	65885028	-	Trip4	3427	3922	0.194643
NM_145510	chr1	134494684	134506321	+	Rabif	928	1062	0.194587
NM_172396	chr8	72567793	72571029	-	Smim7	2708	3099	0.194575
NM_001161737	chr12	112644967	112649037	+	Siva1	194	222	0.194503
NM_008999	chr1	33723851	33739392	+	Rab23	312	357	0.194378
NM_026549	chr7	34184681	34196643	-	Pdcd2l	319	365	0.19434
NM_001166399	chr8	70755856	70758088	+	Rab3a	118	135	0.194173
NM_007983	chr4	109677028	109961882	+	Faf1	1639	1875	0.194075
NM_133655	chr7	143053001	143067374	+	Cd81	11782	13478	0.194022
NM_015824	chr4	34570913	34614909	-	Orc3	1348	1542	0.193982
NM_001081056	chr10	121590194	121622917	-	Xpot	4211	4817	0.193972
NM_175151	chr15	58890694	58933700	-	Tatdn1	195	223	0.19357
NM_145546	chr3	142765272	142783329	+	Gtf2b	1101	1259	0.193464
NM_013839	chr2	91184336	91193659	-	Nr1h3	4912	5616	0.193232
NM_007883	chr18	20558285	20602335	+	Dsg2	4387	5015	0.193015
NM_001159349	chr16	32877894	32905630	+	Fyttd1	1523	1741	0.193
NM_183186	chr12	99196267	99388903	-	Foxn3	1377	1574	0.192907
NM_026388	chr4	154158371	154160629	-	Tprgl	1591	1818	0.192418
NM_026559	chr11	72207624	72209483	+	Txndc17	1311	1498	0.19237
NM_007700	chr19	44074511	44107392	-	Chuk	4319	4934	0.19206
NM_011277	chr1	151471316	151478623	-	Rnf2	822	939	0.191987
NM_001159866	chr1	143777401	143806728	+	Uchl5	457	522	0.191856
NM_027642	chrX	52916599	52953578	+	Phf6	661	755	0.191826
NM_031391	chr12	91559744	91589564	-	Gtf2a1	1915	2187	0.191609
NM_198006	chr1	37420586	37429967	-	Coa5	3684	4207	0.191519
NM_009774	chr7	131560710	131570888	+	Bub3	1565	1787	0.191377
NM_001199048	chr17	21928186	21933022	-	Zfp942	705	805	0.191366
NM_021529	chr12	55281617	55302651	-	Ppp2r3c	409	467	0.191322
NM_019989	chrX	109095593	109160162	+	Sh3bgrl	4507	5146	0.191284
NM_026147	chr4	3834501	3835486	-	Rps20	5548	6331	0.190466
NM_172589	chr13	94174224	94192101	+	Lhfpl2	815	930	0.190431
NM_173028	chr19	16616865	16780769	-	Vps13a	2318	2645	0.190387
NM_001007571	chr8	84246553	84249703	-	D8Ertd738e	3326	3795	0.190312
NM_016885	chr3	137341240	137427339	+	Emcn	142	162	0.190103
NM_027371	chr3	146506534	146521396	-	Rpf1	825	941	0.189801
NM_008218	chr11	32283707	32284391	+	Hba-a1	5223	5957	0.189707
NM_027117	chr12	69296995	69310276	+	Klhdc2	1148	1309	0.189342
NM_134017	chr11	40680024	40692540	-	Mat2b	1242	1416	0.189156
NM_001167963	chr12	51351409	51372722	+	G2e3	464	529	0.189143
NM_001160239	chr19	6058251	6059474	+	Fau	7996	9116	0.189122
NM_172538	chr10	93970193	94035705	-	Vezt	807	920	0.189065
NM_001083955	chr11	32283707	32284391	+	Hba-a2	5229	5961	0.189019
NM_009077	chr7	45718137	45720789	+	Rpl18	7401	8437	0.18901
NM_177815	chr14	30654413	30690609	+	Rft1	929	1059	0.188952
NM_001039482	chr1	161090427	161130396	-	Klhl20	436	497	0.188918
NM_181545	chr11	83003079	83017715	-	Slfn8	193	220	0.188903
NM_008986	chr11	100958624	100970466	-	Ptrf	401	457	0.188592
NM_172523	chr19	59261333	59293916	+	Slc18a2	129	147	0.188445
NM_011672	chr16	18812415	18834310	+	Ufd1l	1140	1299	0.188368
NM_001110129	chr4	119310779	119320474	-	Ppih	208	237	0.188304
NM_023158	chr11	70455404	70459447	-	Cxcl16	467	532	0.188004
NM_153195	chr10	86022023	86048108	+	Fbxo7	712	811	0.187825
NM_025667	chr4	133266834	133277724	-	Tmem222	871	992	0.187667
NM_025542	chr2	172440671	172468774	+	Rtfdc1	3031	3452	0.187639
NM_145620	chr9	106477348	106485345	+	Rrp9	368	419	0.187244
NM_013814	chr18	24238347	24284856	+	Galnt1	3018	3436	0.187137
NM_011633	chr1	191997430	192070634	-	Traf5	188	214	0.186878
NM_172288	chr8	123899374	123949176	-	Nup133	536	610	0.186576
NM_007934	chr3	129270279	129332481	-	Enpep	6385	7263	0.185879
NM_025873	chr4	123016610	123054292	+	Trit1	510	580	0.185556
NM_172893	chr6	39087315	39118159	-	Parp12	1991	2264	0.185381
NM_010582	chr2	10094754	10130577	-	Itih2	40529	46074	0.184998
NM_001172154	chrX	74273569	74277230	-	Dnase1l1	139	158	0.18484
NM_027453	chr4	108816840	108830571	-	Btf3l4	1361	1547	0.184806
NM_027475	chr14	20320724	20346815	-	Ecd	1757	1997	0.18472
NM_178693	chr2	29788285	29796579	+	Coq4	330	375	0.184425
NM_021446	chr12	85816114	85822220	-	0610007P14Rik	2401	2728	0.184208
NM_033080	chr7	35547909	35555804	-	Nudt19	1926	2188	0.184005
NM_172952	chr12	78226778	78683911	+	Gphn	2191	2489	0.183977
NM_001164220	chr14	61604536	61605759	+	Trim13	125	142	0.183963
NM_026240	chr18	56432275	56502629	+	Gramd3	1515	1721	0.183929
NM_013559	chr5	149617507	149636076	-	Hsph1	3288	3735	0.183898
NM_016800	chr12	79156475	79172334	-	Vti1b	2810	3192	0.183891
NM_145406	chrX	74369451	74370872	-	Slc10a3	287	326	0.183821
NM_010733	chr12	41452193	41454316	-	Lrrn3	545	619	0.183683
NM_080843	chr14	47289610	47290920	+	Socs4	700	795	0.1836
NM_009810	chr8	46629749	46638148	+	Casp3	834	947	0.183317
NM_020332	chr15	27467004	27593217	+	Ank	1108	1258	0.183174
NM_021335	chr2	143064567	143071555	+	Snrpb2	473	537	0.183082
NM_027918	chr9	103250628	103288223	-	1300017J02Rik	33537	38069	0.182863
NM_008524	chr10	97568245	97572051	+	Lum	496	563	0.182795
NM_025356	chr3	135439775	135465240	+	Ube2d3	7109	8069	0.182743
NM_009012	chr11	53650469	53707055	-	Rad50	600	681	0.182692
NM_024203	chr17	15401762	15431617	+	Fam120b	1484	1684	0.182401
NM_028617	chr8	71542974	71547824	+	Mvb12a	2101	2384	0.182308
NM_001252447	chr11	26471445	26591722	-	Vrk2	245	278	0.182303
NM_001160359	chr1	193174342	193175133	+	A130010J15Rik	542	615	0.182294
NM_025936	chr11	35808482	35834481	-	Rars	1613	1830	0.182097
NM_026080	chr11	5704449	5707662	-	Mrps24	1837	2084	0.182004
NM_144885	chr2	30973210	30981860	-	BC005624	1049	1190	0.181947
NM_029938	chr11	6428371	6444339	-	H2afv	551	625	0.181804
NM_025783	chr6	71543989	71579792	+	Chmp3	3399	3855	0.18162
NM_029272	chr10	80249476	80256733	+	Ndufs7	1961	2224	0.181567
NM_025292	chr12	81502026	81532779	-	Synj2bp	5762	6534	0.181397
NM_009924	chr4	135916613	135917656	+	Cnr2	224	254	0.18133
NM_001002268	chr10	14407898	14544915	-	Gpr126	112	127	0.18133
NM_010106	chr9	78478734	78480654	-	Eef1a1	217539	246670	0.181308
NM_013841	chr3	96000064	96057774	-	Vps45	493	559	0.181261
NM_019400	chr11	70844975	70940483	+	Rabep1	3371	3822	0.181151
NM_007898	chrX	8185610	8190379	-	Ebp	11242	12746	0.181146
NM_172692	chr4	43567189	43578347	-	Gba2	374	424	0.181026
NM_133756	chr5	31494773	31510911	+	Gpn1	629	713	0.180842
NM_011515	chrX_GL456233_random	12476	32575	-	Vamp7	2404	2725	0.180819
NM_025382	chr4	134804362	134853117	-	Tmem57	1963	2225	0.180745
NM_001113417	chr14	17925638	18033666	+	Thrb	2391	2710	0.180679
NM_139063	chr13	38603849	38635041	-	Bloc1s5	1322	1498	0.180315
NM_023363	chr7	41647584	41650596	+	Zfp788	188	213	0.180121
NM_025486	chr8	105326469	105328909	+	Tmem208	1817	2058	0.179685
NM_009679	chr16	20537661	20543445	+	Ap2m1	7738	8764	0.179629
NM_008389	chr4	116510572	116538024	+	Ipp	786	890	0.179276
NM_199475	chr3	95287948	95295731	+	Fam63a	3123	3536	0.179186
NM_027297	chr4	62408875	62423411	+	Prpf4	749	848	0.179099
NM_009919	chr14	46776522	46788263	-	Cnih	1901	2152	0.17892
NM_029561	chr14	105258673	105304834	+	Ndfip2	1547	1751	0.178706
NM_153557	chr2	25459662	25460911	-	BC029214	372	421	0.178518
NM_025901	chr2	181864459	181868331	+	Polr3k	1157	1309	0.178076
NM_010241	chr8	91124571	91131082	-	Aktip	678	767	0.177941
NM_177249	chr7	112023708	112110119	+	Usp47	6614	7482	0.177901
NM_025985	chr11	72607590	72679455	+	Ube2g1	1786	2020	0.177623
NM_011083	chr7	116340041	116418520	-	Pik3c2a	5145	5819	0.1776
NM_001159331	chr16	87354253	87367485	+	N6amt1	214	242	0.177396
NM_011366	chr14	70181170	70207627	-	Sorbs3	176	199	0.177193
NM_029730	chrX	164938555	164980223	-	Mospd2	949	1073	0.17717
NM_146190	chr7	55794195	55830888	+	Tubgcp5	383	433	0.177023
NM_010709	chr1	131153370	131171934	+	Eif2d	912	1031	0.176939
NM_024227	chr17	26123562	26126381	+	Mrpl28	1856	2098	0.176818
NM_029332	chr7	75534819	75750623	+	Akap13	5853	6616	0.176783
NM_022889	chr11	3964037	3978910	+	Pes1	1635	1848	0.176674
NM_026395	chr4	155074939	155082747	-	Rer1	4751	5368	0.176153
NM_133358	chr8	71922970	71933507	+	Zfp617	1010	1141	0.175943
NM_020606	chr7	112427965	112588616	+	Parva	2256	2548	0.175598
NM_011699	chr2	109890885	109897401	+	Lin7c	3354	3788	0.175554
NM_026067	chr8	35469128	35495367	-	Eri1	804	908	0.175497
NM_001081001	chr5	150523213	150569511	+	Brca2	186	210	0.175087
NM_027513	chr6	35177632	35247413	+	Nup205	1532	1729	0.174522
NM_001205095	chr17	22199981	22205334	-	Gm4944	538	607	0.17409
NM_009037	chr2	105387919	105399205	-	Rcn1	562	634	0.173913
NM_027817	chr11	61653347	61671858	+	Grap	133	150	0.173536
NM_007604	chr6	17637122	17665435	+	Capza2	3506	3954	0.173487
NM_009730	chr2	130906561	131025941	+	Atrn	5542	6250	0.173449
NM_007631	chr7	144932607	144939693	-	Ccnd1	1065	1201	0.173383
NM_023585	chr16	15556397	15594475	-	Ube2v2	1261	1422	0.173353
NM_172653	chr1	46809953	46836140	-	Slc39a10	463	522	0.173038
NM_019443	chrX	37187721	37191090	-	Ndufa1	2557	2882	0.172618
NM_020048	chr17	47611679	47623100	+	Med20	992	1118	0.172508
NM_020614	chr12	24498632	24558364	+	Taf1b	189	213	0.172467
NM_026197	chr11	74773522	74817758	+	Mettl16	898	1012	0.172422
NM_011416	chr19	26619720	26777370	+	Smarca2	3888	4381	0.172232
NM_001038609	chr11	104282381	104328187	+	Mapt	150	169	0.172061
NM_172054	chr1	37987662	37995821	-	Txndc9	2037	2295	0.172048
NM_023721	chr12	78843469	78861459	-	Atp6v1d	1216	1370	0.172033
NM_025283	chr1	55131300	55152806	+	Mob4	1090	1228	0.171982
NM_009278	chr2	69863250	69871210	+	Ssb	2721	3065	0.17175
NM_008395	chr2	155163414	155224466	+	Itch	3354	3777	0.171358
NM_026163	chr16	16213373	16272237	+	Pkp2	1701	1915	0.170961
NM_024175	chr13	90923196	90924683	+	Rps23	8062	9076	0.170919
NM_026810	chr9	111228459	111271524	-	Mlh1	861	969	0.170483
NM_008974	chr4	129839583	129847822	+	Ptp4a2	5367	6040	0.170433
NM_027106	chr19	42123689	42125016	-	Avpi1	1851	2083	0.170358
NM_001243008	chr1	90767592	90830230	-	Col6a3	1406	1582	0.170153
NM_153571	chr5	110829120	110839728	-	Hscb	120	135	0.169925
NM_026942	chr9	58253267	58261839	+	Stoml1	152	171	0.169925
NM_013716	chr11	55485644	55499668	+	G3bp1	3432	3860	0.169551
NM_001243117	chr9	124292991	124312562	-	2010315B03Rik	971	1092	0.16943
NM_053096	chr6	85867662	85868378	-	Cml2	81414	91550	0.169283
NM_027879	chr10	40833179	40883075	-	Cdc40	676	760	0.168976
NM_001014399	chr16	56477914	56689049	+	Abi3bp	218	245	0.168454
NM_130864	chr9	119341515	119350033	+	Acaa1a	5724	6432	0.168244
NM_027727	chr18	75043130	75286769	+	Dym	655	736	0.168211
NM_001105557	chr10	82225045	82241173	-	Zfp938	267	300	0.168123
NM_010347	chr10	81559642	81565693	+	Aes	10111	11356	0.167529
NM_026202	chr16	27389089	27446267	+	Ccdc50	3531	3965	0.167244
NM_009779	chr6	122849823	122851256	-	C3ar1	228	256	0.16711
NM_026442	chr9	118065228	118150035	-	Cmc1	334	375	0.167042
NM_027000	chr13	8973122	8995996	-	Gtpbp4	1427	1602	0.166889
NM_019480	chr15	44624458	44640422	+	Ebag9	677	760	0.166844
NM_025740	chr11	29221884	29247129	-	Ccdc104	548	615	0.166411
NM_001193659	chr5	5507691	5508425	-	Cldn12	5382	6040	0.166406
NM_026035	chr11	59204233	59205807	+	Mrpl55	794	891	0.166286
NM_199056	chr13	49421386	49461759	+	Ippk	721	809	0.16614
NM_028015	chr15	99736221	99772379	-	Cers5	123	138	0.16601
NM_175660	chr13	23751133	23751525	+	Hist1h2ab	304	341	0.1657
NM_025854	chr2	73284360	73312488	-	Cir1	559	627	0.165617
NM_028149	chr11	98089591	98149357	-	Fbxl20	1275	1430	0.165518
NM_010948	chr4	133532748	133545885	-	Nudc	2553	2863	0.165334
NM_019759	chr1	164796732	164823236	+	Dpt	313	351	0.165308
NM_175750	chr6	32150489	32517679	-	Plxna4	313	351	0.165308
NM_026029	chr11	76221966	76243644	-	Glod4	2537	2845	0.165305
NM_029705	chr12	101923107	101958157	-	Atxn3	1417	1589	0.165279
NM_029406	chr7	45156310	45159983	+	Pih1d1	1146	1285	0.165161
NM_026616	chr19	5601909	5602850	+	Rnaseh2c	1642	1841	0.165035
NM_028840	chr3	19134032	19157654	-	Armc1	1956	2193	0.164999
NM_009848	chr19	40659885	40739029	+	Entpd1	488	547	0.16466
NM_177682	chr5	143988194	144014812	-	Ccz1	1159	1299	0.164521
NM_009344	chr10	111506405	111507622	+	Phlda1	704	789	0.16445
NM_175245	chr14	99036490	99046063	-	Mzt1	605	678	0.16435
NM_028791	chr17	29663177	29702295	+	Ftsjd2	2703	3029	0.16428
NM_025623	chr4	53011988	53021360	+	Nipsnap3b	2903	3253	0.164226
NM_001164604	chr15	59378882	59537528	+	Nsmce2	166	186	0.164119
NM_145519	chr1	93528597	93621371	+	Farp2	731	819	0.163992
NM_011976	chr19	44992515	45001997	+	Sema4g	2852	3195	0.163842
NM_001253717	chr6	114671143	114859023	+	Atg7	1397	1565	0.163831
NM_001252661	chr5	90561233	90597552	+	5830473C10Rik	1422	1593	0.163825
NM_146141	chr3	133310140	133377875	+	Ppa2	807	904	0.163754
NM_028599	chr1	45795522	45823515	+	Wdr75	666	746	0.163653
NM_025352	chr11	53429056	53430689	-	Uqcrq	2848	3190	0.163607
NM_011432	chr17	27840162	27851762	+	Snrpc	450	504	0.163499
NM_019966	chr8	119394946	119410521	+	Mlycd	3594	4025	0.163398
NM_001161620	chr18	7379909	7561762	-	Mpp7	192	215	0.16323
NM_026730	chr15	75596679	75598124	+	Gpihbp1	835	935	0.16319
NM_027999	chr7	30653977	30664928	-	Haus5	209	234	0.163006
NM_178606	chr10	67013730	67096821	-	Reep3	4595	5144	0.162826
NM_025559	chr11	98438062	98438946	-	Mien1	1600	1791	0.162693
NM_001163557	chr7	107637247	107747597	+	Ppfibp2	1022	1144	0.162692
NM_027556	chr18	67802993	67884877	+	Cep192	369	413	0.162521
NM_016759	chr11	102393676	102402123	+	Rundc3a	756	846	0.162271
NM_138668	chr8	45979232	45996788	+	Ufsp2	2119	2371	0.162112
NM_025314	chr2	144600049	144747053	+	Dtd1	488	546	0.16202
NM_028128	chr5	117379810	117388978	-	Rfc5	202	226	0.161967
NM_025768	chr8	13177053	13200527	-	Grtp1	539	603	0.161873
NM_025517	chr3	116489237	116507989	-	Rtca	354	396	0.161751
NM_133882	chr4	104766398	104804160	+	C8b	29020	32462	0.161704
NM_026344	chr4	117889552	117891856	-	Dph2	211	236	0.161544
NM_145632	chr16	20717922	20722027	+	Polr2h	439	491	0.161502
NM_001254730	chr4	108727531	108780896	+	3110021N24Rik	152	170	0.161463
NM_030131	chr1	181150993	181166208	+	Cnih4	397	444	0.161421
NM_001081549	chr16	92393453	92466078	-	Rcan1	1304	1458	0.161047
NM_182782	chr7	75865348	75867117	+	Klhl25	1042	1165	0.160975
NM_001111106	chr6	97184780	97205552	-	Uba3	1525	1705	0.160962
NM_010093	chr13	29909903	29985668	-	E2f3	314	351	0.160706
NM_001272070	chr16	45729917	45742891	-	Abhd10	204	228	0.160465
NM_001163487	chr15	98112162	98132059	+	Pfkm	493	551	0.160465
NM_001035123	chr8	95715937	95718781	+	Setd6	663	741	0.160465
NM_019393	chr3	36552686	36565507	+	Exosc9	698	780	0.160247
NM_133810	chr1	53757488	53776638	-	Stk17b	596	666	0.16021
NM_001254754	chr4	108172115	108178984	+	Echdc2	4294	4798	0.160111
NM_008717	chr6	83928855	83986623	+	Zfml	3658	4087	0.159987
NM_001252218	chr1	39368149	39371333	+	Rpl31	5304	5926	0.159978
NM_029436	chr16	20106724	20123106	+	Klhl24	5652	6310	0.158879
NM_026157	chr18	4375622	4396467	+	Mtpap	765	854	0.158776
NM_033270	chr12	16811208	16825384	+	E2f6	577	644	0.158489
NM_145418	chr10	7768477	7780874	-	Ginm1	1847	2061	0.158161
NM_023232	chr5	123512511	123524120	-	Diablo	1201	1340	0.157997
NM_021280	chr2	160731817	160775368	+	Plcg1	1289	1438	0.157811
NM_011594	chr11	118303699	118355090	-	Timp2	372	415	0.157809
NM_026670	chr4	127047642	127058986	-	Zmym1	442	493	0.157541
NM_024182	chr18	12128911	12155327	+	Riok3	4439	4951	0.157485
NM_001130170	chr11	80383455	80395550	+	Zfp207	2740	3055	0.156996
NM_008704	chr11	93959396	93965933	-	Nme1	4483	4997	0.156598
NM_133240	chr2	164792892	164804817	-	Acot8	777	866	0.156452
NM_026195	chr1	71557256	71578671	+	Atic	1347	1501	0.156174
NM_009846	chr10	43579254	43582765	+	Cd24a	210	234	0.156119
NM_133795	chr11	43730474	43745414	-	Ttc1	744	829	0.156069
NM_138599	chr16	57121862	57152736	+	Tomm70a	5973	6655	0.155983
NM_178364	chr13	65278972	65297582	+	Zfp369	703	783	0.155488
NM_133869	chr3	106503625	106539528	-	Cept1	3029	3373	0.155191
NM_009671	chr11	72690025	72767645	+	Ankfy1	3329	3707	0.155163
NM_025617	chr4	107139611	107177663	-	Tceanc2	468	521	0.154775
NM_025839	chr16	4939141	4940417	+	Nudt16l1	663	738	0.154612
NM_029752	chr5	125441662	125454753	+	Bri3bp	1194	1329	0.154538
NM_010046	chr15	76502236	76511781	-	Dgat1	743	827	0.154525
NM_175174	chr5	65131397	65167027	+	Klhl5	1000	1113	0.154454
NM_133781	chr1	85818400	85849221	+	Cab39	4416	4915	0.154451
NM_009093	chr12	69157813	69159058	-	Rps29	3655	4068	0.154448
NM_026382	chr13	38204973	38226922	+	Snrnp48	550	612	0.1541
NM_007475	chr5	115559835	115563444	+	Rplp0	28889	32136	0.15367
NM_145436	chr11	104505598	104550389	-	Cdc27	1817	2021	0.153511
NM_025932	chrX	162857884	162888285	-	Syap1	2248	2500	0.153286
NM_001081112	chr6	118503023	118562057	-	Ankrd26	501	557	0.152867
NM_019993	chr1	167350236	167367499	+	Aldh9a1	5743	6383	0.15243
NM_025480	chr5	38260402	38267278	+	Tmem128	674	749	0.152217
NM_016719	chr2	64912707	65022644	-	Grb14	1414	1571	0.151901
NM_025456	chr12	54673583	54695784	-	Eapp	785	872	0.151635
NM_013822	chr2	137083024	137116257	-	Jag1	379	421	0.151622
NM_027777	chr5	3596389	3636855	+	Pex1	1284	1426	0.151329
NM_178909	chr11	17211964	17232914	+	Wdr92	1041	1156	0.151171
NM_178617	chr4	14955893	15148916	-	Necab1	2010	2232	0.151142
NM_029814	chr4	40948608	40964645	+	Chmp5	2871	3187	0.150646
NM_033354	chr1	157529224	157567347	+	Sec16b	4620	5128	0.150503
NM_175026	chr1	173637306	173646011	+	Pyhin1	164	182	0.150243
NM_178599	chr5	72159873	72168144	-	Commd8	967	1073	0.150062
NM_001081094	chr3	145576368	145603975	+	Znhit6	146	162	0.150025
NM_011018	chr11	50200790	50210757	-	Sqstm1	18710	20750	0.149302
NM_175310	chr5	150716422	150807848	+	Pds5b	1251	1387	0.148886
NM_177783	chr2	69897295	70021660	+	Ubr3	4454	4938	0.148825
NM_144862	chr18	31931540	31957990	+	Lims2	1475	1635	0.148576
NM_001205343	chr12	83766158	83792007	+	Papln	120	133	0.148392
NM_009061	chr1	144001680	144004118	-	Rgs2	268	297	0.14823
NM_028136	chr3	62470562	62506939	-	Dhx36	2016	2233	0.147488
NM_028077	chr19	3715727	3717593	+	1810055G02Rik	596	660	0.147154
NM_026268	chr10	99263692	99266299	+	Dusp6	3204	3548	0.147132
NM_001164477	chr2	62597909	62645930	-	Ifih1	2692	2981	0.147118
NM_019550	chr3	119720328	119783209	-	Ptbp2	364	403	0.146841
NM_011765	chr17	17121508	17145881	+	Zfp97	187	207	0.146592
NM_008950	chr11	106256191	106263062	+	Psmc5	2890	3199	0.146551
NM_024243	chr4	135920804	135939214	+	Fuca1	2835	3138	0.146497
NM_027409	chrX	53345958	53357727	-	Mospd1	440	487	0.146418
NM_001080940	chr9	21835518	21837087	+	Angptl8	2353	2604	0.146228
NM_152809	chr18	53895777	53953299	+	Csnk1g3	1054	1166	0.145693
NM_001024699	chr7	13006124	13008329	-	Zbtb45	132	146	0.14543
NM_001111276	chr10	87861371	87930734	+	Igf1	17462	19314	0.145428
NM_009242	chr11	55395585	55409984	-	Sparc	3090	3417	0.145123
NM_001098227	chr4	6377092	6394564	+	Sdcbp	4010	4434	0.145007
NM_026484	chr18	9316556	9449671	-	Ccny	3112	3441	0.144986
NM_001197024	chr17	25188416	25231867	+	Unkl	1243	1374	0.144556
NM_130882	chr17	32924777	32947002	-	Cyp4f13	1746	1930	0.144547
NM_025297	chr4	131843503	131867604	+	Mecr	913	1009	0.144239
NM_011749	chr16	33434642	33497344	+	Zfp148	3027	3345	0.144118
NM_011835	chr10	7738730	7762988	+	Katna1	752	831	0.144116
NM_175109	chr15	80260984	80264278	-	Rps19bp1	391	432	0.143863
NM_001168577	chr8	67501240	67502112	+	Nat2	954	1054	0.143814
NM_025272	chr17	26676475	26695448	+	Atp6v0e	1576	1741	0.143649
NM_001252465	chr17	24475833	24478008	-	Mlst8	373	412	0.143469
NM_024213	chr5	52834264	52866619	+	Anapc4	909	1004	0.143407
NM_028943	chr3	131323107	131342223	-	Sgms2	2395	2645	0.143242
NM_001081300	chr18	84013027	84085403	-	Tshz1	642	709	0.143212
NM_021884	chr7	46889615	46919862	-	Tsg101	787	869	0.142993
NM_145425	chr11	21652250	21898526	+	Wdpcp	202	223	0.142688
NM_133937	chr6	113604779	113616091	+	Brk1	1895	2092	0.142685
NM_028487	chr13	111426493	111466913	-	Gpbp1	2906	3208	0.142639
NM_001081341	chr9	55550768	55919529	-	Scaper	674	744	0.142554
NM_001083587	chr11	8434494	8549081	-	Tns3	2547	2811	0.142284
NM_153063	chr17	32965909	32978557	+	Zfp472	203	224	0.142019
NM_207214	chr14	49014161	49066152	-	Exoc5	1664	1836	0.141911
NM_019816	chr11	84422956	84513382	-	Aatf	658	726	0.141882
NM_001130184	chr3	41581221	41614003	+	Phf17	2287	2523	0.141684
NM_028904	chr13	58407939	58409789	+	Rmi1	572	631	0.141625
NM_025541	chr10	53597190	53607877	+	Asf1a	446	492	0.141615
NM_007853	chr1	182276747	182282703	-	Degs1	3099	3418	0.14135
NM_001253898	chr9	22072324	22078243	-	Ecsit	1226	1352	0.141136
NM_025996	chr2	164054403	164070593	-	Tomm34	477	526	0.141074
NM_212468	chr6	40472110	40480896	+	Ssbp1	526	580	0.14099
NM_024214	chr8	126935015	126945724	-	Tomm20	2903	3201	0.140978
NM_028651	chr14	122919995	122978232	-	Tmtc4	234	258	0.140863
NM_009438	chr7	45125946	45128714	-	Rpl13a	16197	17858	0.140844
NM_133196	chrX	134059365	134081313	+	Cstf2	1073	1183	0.1408
NM_152825	chr4	21780351	21834365	+	Usp45	1175	1295	0.140291
NM_019715	chr6	72842869	72899629	-	Kcmf1	1871	2062	0.140235
NM_183170	chr8	70758986	70760906	-	Mpv17l2	275	303	0.139886
NM_001005525	chr5	123729177	123749294	-	Rsrc2	1319	1453	0.13959
NM_009156	chr7	15919863	15922280	-	Sepw1	759	836	0.139403
NM_019795	chr11	100583099	100619604	-	Dnajc7	1214	1337	0.139231
NM_001001892	chr17	33996472	34000257	-	H2-K1	50200	55279	0.139044
NM_022988	chr1	58447657	58461325	+	Nif3l1	752	828	0.138898
NM_024257	chr4	62499182	62499937	-	Hdhd3	921	1014	0.138785
NM_053009	chr19	12770039	12795333	-	Zfp91	5002	5506	0.1385
NM_024216	chr5	122372609	122382323	+	Gpn3	556	612	0.138447
NM_011294	chr15	11984218	11993860	-	Sub1	1987	2187	0.138361
NM_001145780	chr8	71367037	71369709	+	Use1	1621	1784	0.138232
NM_026936	chr14	54360855	54368451	+	Oxa1l	1055	1161	0.138125
NM_001171000	chr6	29768538	29909046	+	Ahcyl2	1294	1424	0.138112
NM_001252485	chr11	70688606	70690491	-	Inca1	269	296	0.137991
NM_010578	chr8	128705413	128732088	+	Itgb1	11037	12142	0.137658
NM_172731	chr6	91987262	92074606	+	Fgd5	451	496	0.137213
NM_026383	chr4	135872014	135872436	-	Pnrc2	2389	2627	0.137009
NM_145484	chr17	22372059	22376286	+	Zfp758	452	497	0.136923
NM_001083331	chr11	70943259	70969951	-	Nup88	1589	1747	0.13676
NM_001159963	chr5	43745299	43782048	-	Fbxl5	1892	2080	0.136671
NM_025785	chr8	13914951	13939652	+	Fbxo25	474	521	0.136396
NM_011068	chr7	79737342	79742965	-	Pex11a	586	644	0.13616
NM_001033375	chr10	83544042	83594238	+	A230046K03Rik	2704	2971	0.135853
NM_019746	chr7	35642135	35647371	-	Pdcd5	924	1015	0.135515
NM_008894	chr11	5872258	5876932	-	Pold2	458	503	0.135211
NM_001005223	chr11	84911467	84916341	-	Znhit3	275	302	0.135117
NM_146207	chr8	13105756	13146627	+	Cul4a	5420	5951	0.134839
NM_028725	chr8	117662716	117665054	-	Sdr42e1	4573	5021	0.134834
NM_024438	chr2	80617384	80631031	+	Dusp19	378	415	0.134725
NM_008917	chr4	122836256	122857632	+	Ppt1	1135	1246	0.134612
NM_026851	chr14	54426933	54429728	+	Mrpl52	1381	1516	0.134556
NM_009213	chr10	41487206	41490032	-	Smpd2	1067	1171	0.134181
NM_180974	chr17	88462727	88486926	+	Foxn2	1459	1601	0.133993
NM_026045	chr2	4624446	4651981	-	Prpf18	2015	2211	0.133919
NM_009621	chr16	85795401	85802710	-	Adamts1	1317	1445	0.133814
NM_172924	chr9	56206448	56260642	-	C230081A13Rik	1516	1663	0.133518
NM_001163713	chr7	126487448	126490355	+	Tufm	4497	4933	0.133502
NM_178118	chr9	50666195	50727845	-	Dixdc1	867	951	0.133413
NM_053255	chr18	73738834	73747323	-	Elac1	382	419	0.133378
NM_029509	chr5	105014949	105051047	-	Gbp8	279	306	0.133267
NM_026078	chr1	161970451	161971344	+	Pigc	527	578	0.133267
NM_175009	chr15	44428237	44435688	+	Eny2	1551	1701	0.133184
NM_172627	chr18	46241520	46280819	-	Pggt1b	921	1010	0.133082
NM_009797	chr3	104824984	104864378	-	Capza1	2877	3155	0.133075
NM_011338	chr11	83575384	83578464	-	Ccl9	3334	3656	0.133012
NM_145400	chr9	44925849	44960099	-	Ube4a	5047	5534	0.132897
NM_009688	chrX	42094399	42104984	+	Xiap	7332	8038	0.13263
NM_026040	chr18	52465720	52490628	+	Srfbp1	374	410	0.132586
NM_009812	chr1	58823943	58846754	+	Casp8	1626	1782	0.13217
NM_007644	chr5	92444246	92505308	-	Scarb2	9382	10279	0.131733
NM_001164729	chr17	47687192	47688026	-	Tomm6	931	1020	0.131716
NM_001165989	chr2	91546359	91620224	+	Ckap5	1510	1654	0.131411
NM_007931	chr2	30171575	30173973	+	Endog	1616	1770	0.131322
NM_018832	chrX	7674902	7680998	-	Magix	483	529	0.131245
NM_207659	chr8	26031890	26119014	-	Hook3	5767	6316	0.13119
NM_001159496	chr17	84993694	85013865	+	Ppm1b	3776	4134	0.13068
NM_021356	chr8	80766329	80879603	-	Gab1	612	670	0.130629
NM_199016	chr17	44099313	44102641	-	Enpp4	1047	1146	0.130346
NM_173756	chr12	84451513	84529745	+	Lin52	413	452	0.130181
NM_008801	chr1	86543502	86582349	-	Pde6d	106	116	0.130061
NM_026342	chr11	57484018	57514274	-	Fam114a2	1899	2078	0.129956
NM_001081356	chrX	71816888	71820947	+	Vma21	987	1080	0.129909
NM_133740	chr7	49778477	49857476	+	Prmt3	521	570	0.129679
NM_145392	chr1	33746607	33757691	-	Bag2	117	128	0.129635
NM_013690	chr4	94739641	94873998	+	Tek	1170	1280	0.129635
NM_008465	chr16	36000187	36033908	+	Kpna1	2791	3053	0.129445
NM_024199	chr2	172372961	172380619	+	Cstf1	822	899	0.129183
NM_011949	chr16	16983627	17038430	+	Mapk1	3597	3932	0.128469
NM_026399	chr8	85075194	85080615	-	Wdr83	655	716	0.128465
NM_146243	chr11	20064689	20112852	-	Actr2	5981	6538	0.128463
NM_153556	chr1	53189334	53282072	-	Pms1	376	411	0.128406
NM_145614	chr9	50636425	50659466	-	Dlat	1495	1634	0.128262
NM_178746	chr13	112669622	112731664	+	Slc38a9	635	694	0.128179
NM_009826	chr1	6230003	6274275	+	Rb1cc1	3606	3941	0.128162
NM_019648	chr10	93861350	93889688	-	Metap2	2284	2496	0.128055
NM_134080	chr14	7818152	7950492	+	Flnb	6600	7212	0.127933
NM_016963	chr9	75500116	75532551	-	Tmod3	1630	1781	0.127816
NM_007997	chr11	115268324	115276887	-	Fdxr	540	590	0.127756
NM_010386	chr17	34135671	34138821	+	H2-DMa	108	118	0.127756
NM_010830	chr17	87975149	87990805	+	Msh6	1308	1429	0.127643
NM_026165	chr18	31583191	31609811	-	Slc25a46	1839	2009	0.127556
NM_026360	chr6	135011642	135023410	+	Ddx47	1149	1255	0.127309
NM_011035	chr7	97854460	97911182	+	Pak1	206	225	0.127281
NM_178446	chr5	66019206	66027258	-	Rbm47	2670	2916	0.127151
NM_001271583	chr6	133105414	133107941	+	2700089E24Rik	892	974	0.126878
NM_153561	chr3	37405097	37419570	-	Nudt6	196	214	0.126757
NM_146224	chr9	72295320	72362507	+	Zfp280d	610	666	0.126713
NM_013862	chr1	160257252	160740889	-	Rabgap1l	1330	1452	0.126615
NM_008245	chr19	37434870	37439805	+	Hhex	862	941	0.126507
NM_001277180	chr7	106596743	106604035	-	Gm1966	873	953	0.126495
NM_015791	chr8	56564566	56591623	+	Fbxo8	2436	2659	0.12637
NM_172555	chr11	23863958	23895038	-	Papolg	306	334	0.126316
NM_027261	chr9	15307754	15311712	+	Taf1d	328	358	0.126264
NM_153387	chr2	121171394	121196747	+	Tubgcp4	822	897	0.12597
NM_001110201	chr7	29238391	29247392	+	Yif1b	790	862	0.125835
NM_023118	chr15	6416904	6437045	+	Dab2	550	600	0.125531
NM_011825	chr1	174836775	174837281	-	Grem2	407	444	0.125531
NM_026422	chr2	36141474	36189152	+	Mrrf	1530	1669	0.125452
NM_027421	chr11	86212632	86256318	-	Ints2	1071	1168	0.125082
NM_028724	chr2	145822739	145885923	+	Rin2	730	796	0.124872
NM_175446	chrX	134972697	135008974	-	Zmat1	155	169	0.124755
NM_133931	chr6	25744581	25798017	-	Pot1a	255	278	0.124588
NM_001110251	chr9	44336672	44342053	-	Hmbs	2174	2370	0.124535
NM_009626	chr3	138217891	138231206	+	Adh7	411	448	0.12436
NM_001159907	chr8	126426972	126475065	-	Gm17296	400	436	0.124328
NM_016662	chr13	55325783	55329667	-	Mxd3	334	364	0.12409
NM_001113211	chr10	127677098	127696393	+	Tmem194	245	267	0.124058
NM_008143	chr11	48800464	48806045	+	Gnb2l1	14881	16216	0.123947
NM_011778	chr19	4149344	4153722	+	Coro1b	2008	2188	0.123853
NM_001024526	chr15	100012174	99972966	+	Larp4	5511	6005	0.12385
NM_001168578	chrX	136170669	136171022	-	Tceal8	1328	1447	0.12381
NM_175655	chr13	23551332	23551643	-	Hist1h4f	592	645	0.123702
NM_013536	chr6	124704545	124712043	-	Emg1	2733	2977	0.123374
NM_145563	chr5	109996628	110010018	+	Zfp932	482	525	0.123284
NM_178797	chr6	148138573	148181006	+	Far2	1078	1174	0.123075
NM_016917	chr1	45909406	45925263	-	Slc40a1	5141	5598	0.122862
NM_134142	chr19	10871758	10874478	-	Tmem109	845	920	0.122683
NM_001277296	chr12	88368346	88461192	+	Adck1	768	836	0.122397
NM_001112744	chr4	154278956	154291535	-	Arhgef16	147	160	0.122256
NM_146009	chr10	100488307	100573107	+	Cep290	396	431	0.122187
NM_029578	chr14	118113072	118132729	-	Tgds	1290	1404	0.122172
NM_009741	chr1	106543264	106712880	-	Bcl2	170	185	0.121991
NM_177298	chr5	32737230	32785613	-	Pisd	1350	1469	0.121875
NM_001163028	chr8	117096031	117131218	+	Bcmo1	489	532	0.121592
NM_001042499	chr16	37539915	37571095	+	Rabl3	512	557	0.121534
NM_001033636	chr1	11265972	11297753	+	Prex2	581	632	0.121386
NM_026168	chr6	148181677	148206638	-	Ergic2	2700	2937	0.121384
NM_010829	chr13	92212435	92354900	-	Msh3	604	657	0.121345
NM_001159509	chr15	83377618	83401926	-	Pacsin2	2459	2674	0.120928
NM_001110211	chr11	54979462	55021554	-	Anxa6	4652	5058	0.120716
NM_001177879	chrX	160502827	160591109	+	Phka2	825	897	0.120714
NM_010755	chr15	79356998	79357855	+	Maff	149	162	0.120681
NM_153594	chr2	181842399	181855311	+	Pcmtd2	1686	1833	0.120602
[truncated: 4,957 more rows]

## Sheet: Sheet2
Tracking_ID	Chr	Start	End	Strand	Gene	FPKM Value		Fold changes (20h refed vs.Ad libitum)		︱Log2 (Fold change )︱≦1	Website Annoation
						Ad libitum	20h Refed	Ad libitum	20h Refed
