# Supplementary material for: Angptl8 mediates food-driven resetting of hepatic circadian clock in mice
Source: Nat Commun. 2019 Aug 6;10:3518. doi: 10.1038/s41467-019-11513-1 (PMC6684615; doi:10.1038/s41467-019-11513-1)
Supplement: Supplementary file 6 — Supplementary Data 3 [file 41467_2019_11513_MOESM6_ESM.xls]

## Sheet: Sheet1
Supplementary Data 3. List of mRNAs that are highly regulated in the liver of mice subjected to DD (Log2 (CT Peak vs. Nadir) ≧ 2).
Tracking_ID	Chr	Start	End	Strand	Gene	FPKM value						Peak value	Nadir value	Log2 (CT Peak vs. Nadir) ≧ 2
						CT1	CT5	CT9	CT13	CT17	CT21
NM_011314	chr7	46752291	46754109	+	Saa2	663227	1621	4104	552	833830	1756	833830	552	10.5609
NM_008630	chr8	94172848	94173427	+	Mt2	10749	132	1586	23	21113	101	21113	23	9.84228
NM_008491	chr2	32384865	32387717	-	Lcn2	60150	144	415	100	60879	142	60879	100	9.2498
NM_009117	chr7	46740704	46742522	-	Saa1	492205	2994	6994	1186	565930	3138	565930	1186	8.89838
NM_011315	chr7	46712126	46715100	-	Saa3	33197	345	131	127	53817	298	53817	127	8.72709
NM_011267	chr1	153740469	153743855	+	Rgs16	31	3633	866	37	10	71	3633	10	8.50502
NM_011016	chr4	63362487	63365765	+	Orm2	51018	481	458	223	68211	359	68211	223	8.25682
NM_021509	chr10	24223604	24301629	+	Moxd1	5290	240	58	25	7368	840	7368	25	8.2032
NM_013602	chr8	94179311	94180193	+	Mt1	24455	461	2665	185	30528	309	30528	185	7.36646
NM_007695	chr1	134182504	134189612	+	Chi3l1	64	4	1	2	145	8	145	1	7.17991
NM_011414	chr2	164354877	164356272	-	Slpi	59	40	1	2	135	24	135	1	7.07682
NM_011178	chr10	79879676	79882976	+	Prtn3	2005	54	282	16	1573	27	2005	16	6.96939
NM_001127318	chr6	136697865	136781606	-	Gucy2c	224	14	38	5	208	2	224	2	6.80735
NM_021352	chr5	113075906	113080554	-	Crybb3	1241	30	77	13	329	22	1241	13	6.57685
NM_001004148	chr11	72243505	72266565	-	Slc13a5	1314	23	54	16	722	36	1314	16	6.35975
NM_134246	chr12	84053452	84059026	+	Acot3	13	434	929	921	47	49	929	13	6.1591
NM_175628	chr6	121636289	121679108	+	A2m	817	30	13	16	522	34	817	13	5.97375
NM_008719	chr1	39263344	39362007	+	Npas2	127	9	5	5	28	304	304	5	5.926
NM_016974	chr7	45705624	45709880	+	Dbp	83	5044	1746	567	195	162	5044	83	5.92531
NM_198297	chr16	48734774	48771950	-	Trat1	116	6	4	5	66	2	116	2	5.85798
NM_013650	chr3	90669542	90669967	+	S100a8	336	35	16	10	550	57	550	10	5.78136
NM_172845	chr1	171250813	171259178	+	Adamts4	101	22	2	4	43	73	101	2	5.65821
NM_011318	chr1	172894103	172894887	-	Apcs	81733	4321	5578	1643	66121	3737	81733	1643	5.63651
NM_177820	chr15	77584971	77592112	-	Apol10b	293	22	6	13	155	19	293	6	5.60979
NM_145434	chr11	98768220	98774748	-	Nr1d1	575	2750	721	165	60	1103	2750	60	5.51833
NM_024450	chr19	44203521	44241859	+	Scd3	11	22	11	194	5	13	194	5	5.27798
NM_001271768	chr6	145863818	145865267	-	Bhlhe41	11	426	97	45	18	15	426	11	5.27528
NM_008176	chr5	90891311	90892523	+	Cxcl1	2982	105	334	108	3850	196	3850	105	5.1964
NM_001033302	chr3	95878634	95881525	-	Gm129	18	554	651	122	38	24	651	18	5.17659
NM_013623	chr4	63356200	63359397	+	Orm3	374	30	30	46	653	19	653	19	5.10301
NM_198091	chr9	44085189	44093861	+	Usp2	46	771	1520	876	253	70	1520	46	5.04629
NM_009895	chr9	107297015	107300900	+	Cish	254	521	104	1784	935	55	1784	55	5.01954
NM_001135127	chr4	61779387	61782158	-	Mup19	15517	1457	19582	20121	1169	35989	35989	1169	4.94421
NM_029662	chr4	122947241	122961033	-	Mfsd2a	114	97	822	399	282	27	822	27	4.92811
NM_007822	chr4	115487143	115496113	-	Cyp4a14	205	1906	6225	3481	220	889	6225	205	4.92438
NM_198171	chr8	104831672	104838456	+	Ces2b	25	280	43	128	22	639	639	22	4.86024
NM_175475	chr6	84574267	84588005	-	Cyp26b1	1203	873	2013	92	848	2662	2662	92	4.85473
NM_001134676	chr4	60218769	60222469	-	Mup8	19150	1166	666	777	1486	2107	19150	666	4.84568
NM_011067	chr4	151005876	151044232	-	Per3	105	2249	2924	2028	665	180	2924	105	4.79948
NM_175138	chr4	41569992	41637971	+	Dnaic1	219	30	46	8	138	48	219	8	4.77479
NM_007703	chr19	46132070	46134802	+	Elovl3	11364	12688	1761	6855	13472	47617	47617	1761	4.75701
NM_007489	chr7	113280663	113313619	+	Arntl	1070	81	178	596	947	2131	2131	81	4.71746
NM_009114	chr3	90692746	90695285	-	S100a9	630	95	40	38	995	101	995	38	4.71063
NM_007606	chr3	14863572	14871661	+	Car3	9200	172704	107209	146458	32238	230756	230756	9200	4.64859
NM_053165	chr6	128662442	128675928	+	Clec2h	189	1672	156	434	69	375	1672	69	4.59883
NM_013888	chr10	63386698	63408283	+	Dnajc12	5884	537	507	268	6426	473	6426	268	4.58362
NM_008852	chr19	46136018	46137482	-	Pitx3	108	117	33	151	149	774	774	33	4.5518
NM_008227	chr3	89147599	89160059	-	Hcn3	75	1466	1003	1726	186	482	1726	75	4.5244
NM_019568	chr13	56289792	56296173	-	Cxcl14	1094	71	72	51	704	126	1094	51	4.42297
NM_011402	chr5	53058156	53069630	+	Slc34a2	243	39	26	79	144	552	552	26	4.40808
NM_019487	chr10	18541134	18545795	-	Hebp2	168	39	21	8	88	46	168	8	4.39232
NM_033269	chr13	9877229	9878998	-	Chrm3	290	41	14	25	292	59	292	14	4.38247
NM_010011	chr4	115518322	115532699	+	Cyp4a10	663	4961	7464	8137	392	3879	8137	392	4.37557
NM_145594	chr8	41191521	41210489	-	Fgl1	85487	9176	21587	5233	107759	10952	107759	5233	4.36403
NM_009381	chr7	97417051	97417503	-	Thrsp	5919	26985	82345	119211	21376	18633	119211	5919	4.33202
NM_010234	chr12	85474040	85476458	+	Fos	63	15	38	46	265	69	265	15	4.14296
NM_007812	chr7	26835364	26843059	+	Cyp2a5	3560	29867	45026	59345	22887	14802	59345	3560	4.05918
NM_031254	chr17	48346556	48352024	+	Trem2	113	38	53	7	94	54	113	7	4.01282
NM_001085509	chr4	135762520	135814419	+	Myom3	107	13	52	26	205	24	205	13	3.97904
NM_007913	chr18	34861489	34863768	+	Egr1	218	167	111	40	628	563	628	40	3.97269
NM_001159367	chr11	69100642	69109359	+	Per1	118	644	1080	504	233	69	1080	69	3.96829
NM_175512	chr2	69392910	69401457	+	Dhrs9	347	148	35	122	165	541	541	35	3.9502
NM_009252	chr12	104408671	104413606	+	Serpina3n	186898	16017	24684	12094	168396	17618	186898	12094	3.94989
NM_133903	chr5	33214468	33217460	-	Spon2	1318	552	116	282	553	1757	1757	116	3.92092
NM_009349	chr6	55170848	55174983	-	Inmt	4743	41809	44309	70599	28670	29884	70599	4743	3.89578
NM_134164	chr19	4447687	4467940	-	Syt12	994	109	117	67	796	140	994	67	3.89101
NM_020271	chr15	78913970	78918446	+	Pdxp	9	8	95	118	23	13	118	8	3.88264
NM_133362	chrY	90785671	90816447	+	Erdr1	82	18	41	264	85	126	264	18	3.87447
NM_009744	chr16	23966125	23977675	-	Bcl6	400	518	2297	998	249	3599	3599	249	3.85338
NM_008768	chr4	63344598	63348050	+	Orm1	190817	21629	18535	16415	237132	26431	237132	16415	3.8526
NM_012006	chr12	84009510	84017379	+	Acot1	134	1178	1115	1925	474	1339	1925	134	3.84455
NM_145368	chr4	49380114	49383551	-	Acnat2	3680	288	521	706	3960	700	3960	288	3.78136
NM_001242427	chr17	31300452	31349797	+	Slc37a1	685	120	50	53	561	106	685	50	3.7761
NM_001045550_dup2	chr4	60659528	60662300	-	Mup2	2399	2349	1080	8997	6440	14744	14744	1080	3.77102
NM_007707	chr11	117967553	117968230	-	Socs3	2847	354	364	709	3061	226	3061	226	3.75961
NM_001166580	chr6	116651698	116652315	+	8430408G22Rik	3711	2152	1024	350	525	4535	4535	350	3.69568
NM_023627	chr8	70594629	70597198	+	Isyna1	3166	275	607	245	2672	368	3166	245	3.69181
NM_010742	chr15	74762356	74763560	-	Ly6d	179	38	14	15	145	31	179	14	3.67646
NM_011817	chr13	51846780	51847979	+	Gadd45g	1279	111	114	1204	1417	283	1417	111	3.67421
NM_013807	chr4	117128987	117133864	-	Plk3	546	935	845	4510	1373	360	4510	360	3.64706
NM_013743	chr6	5485449	5496162	-	Pdk4	338	103	207	449	303	1288	1288	103	3.64442
NM_021877	chr14	70556389	70572304	+	Hr	170	16	14	58	175	154	175	14	3.64386
NM_024440	chr10	75893425	75895319	+	Derl3	802	99	65	217	121	576	802	65	3.62509
NM_001042591	chr13	80883650	80893426	+	Arrdc3	13345	21983	9259	1788	3173	8434	21983	1788	3.61997
NM_009516	chr7	110122350	110142112	+	Wee1	82	709	982	805	230	217	982	82	3.58203
NM_175030	chr4	117127982	117128641	+	Tctex1d4	13	31	23	105	31	9	105	9	3.54432
NM_028784	chr13	36868765	37047486	-	F13a1	100	36	21	17	196	49	196	17	3.52725
NM_028472	chr9	23223641	23484032	+	Bmper	68	17	19	13	149	18	149	13	3.51873
NM_008381	chr1	119417322	119421086	-	Inhbb	378	104	105	33	149	98	378	33	3.51785
NM_009834	chr3	51225104	51250532	+	Ccrn4l	119	333	1343	797	201	128	1343	119	3.49643
NM_008489	chr2	158306670	158331950	+	Lbp	17069	2414	3329	1513	12128	3515	17069	1513	3.49589
NM_001039647	chr5	105323791	105343929	-	Gbp11	473	2390	214	1270	465	563	2390	214	3.48133
NM_053083	chr19	42595334	42608531	-	Loxl4	2003	262	180	220	362	1332	2003	180	3.47609
NM_176998	chr15	44672547	44787906	-	Sybu	100	21	9	26	85	19	100	9	3.47393
NM_001159562	chr2	24345350	24349630	+	Il1rn	154	72	24	16	177	67	177	16	3.46761
NM_017370	chr8	109575271	109579014	-	Hp	1304385	132928	209854	118417	1302019	186239	1304385	118417	3.46142
NM_013786	chr10	127991248	127998010	-	Hsd17b6	841	9243	4022	5189	2364	2560	9243	841	3.45818
NM_213614	chr16	18622740	18629850	-	Sept5	175	29	35	16	40	42	175	16	3.45121
NM_009450	chr13	34074468	34077929	-	Tubb2a	9265	2331	1293	4037	6867	14134	14134	1293	3.45038
NM_182959	chr10	89576316	89620899	-	Slc17a8	169	820	1033	1843	382	1526	1843	169	3.44696
NM_001204167	chr2	71981287	72141364	+	Rapgef4	18	140	49	124	25	13	140	13	3.42884
NM_011575	chr17	31125483	31129576	-	Tff3	1220	348	409	214	2279	520	2279	214	3.41272
NM_013459	chr10	79890926	79892586	+	Cfd	21	64	33	98	13	138	138	13	3.40808
NM_029692	chr2	58755361	58790180	+	Upp2	2723	20099	28732	13958	6867	6067	28732	2723	3.39939
NM_010330	chr13	117220849	117273062	+	Emb	76	36	10	15	105	25	105	10	3.39232
NM_009841	chr18	36725300	36726491	-	Cd14	535	152	84	117	878	162	878	84	3.38576
NM_177388	chr10	83233565	83316609	-	Slc41a2	11394	2469	1233	1917	12861	3341	12861	1233	3.38276
NM_028089	chr19	39007046	39042198	+	Cyp2c55	99	962	471	901	230	1029	1029	99	3.37767
NM_001134674	chr4	61224457	61228160	-	Mup13	1385	14392	4565	4241	1993	4064	14392	1385	3.37731
NM_007805	chr11	105935375	105937827	-	Cyb561	2370	378	626	230	1858	497	2370	230	3.36518
NM_001163471	chr19	36554784	36618844	+	Hectd2	493	1529	891	862	235	2384	2384	235	3.34265
NM_021331	chr2	69220033	69227079	+	G6pc2	89	12	38	95	47	119	119	12	3.30986
NM_080436	chr10	127759938	127765538	+	Rdh1	20	44	17	19	17	168	168	17	3.30485
NM_022411	chr11	78397688	78422167	-	Slc13a2	27	53	97	137	14	101	137	14	3.29068
NM_029796	chr17	56119942	56121886	-	Lrg1	58703	9509	16819	6112	51362	12096	58703	6112	3.26372
NM_015730	chr2	181024754	181039073	-	Chrna4	62	25	39	240	33	138	240	25	3.26303
NM_023612	chr13	113209843	113216740	+	Esm1	156	56	46	48	437	99	437	46	3.24793
NM_011066	chr1	91417871	91450825	-	Per2	327	1242	3058	2782	657	569	3058	327	3.22523
NM_011850	chr4	133553425	133556236	+	Nr0b2	3051	1667	2119	404	537	3761	3761	404	3.21869
NM_001033851	chr15	90643624	90679304	-	Cpne8	513	69	56	80	453	96	513	56	3.19546
NM_026232	chr14	75762649	75777059	-	Slc25a30	1408	2818	311	1646	1195	1060	2818	311	3.17969
NM_019639	chr5	125386057	125388261	-	Ubc	8504	9015	16742	14028	3544	32046	32046	3544	3.17669
NM_016968	chr16	91269877	91270659	+	Olig1	30	136	120	228	29	262	262	29	3.17544
NM_008872	chr8	22767105	22782106	+	Plat	108	27	26	12	62	51	108	12	3.16993
NM_015804	chr8	12757314	12865147	+	Atp11a	6420	867	827	715	4516	1402	6420	715	3.16656
NM_010924	chr9	48591930	48604958	-	Nnmt	13908	2464	6062	3899	22034	2896	22034	2464	3.16066
NM_178216	chr3	96246886	96247296	+	Hist2h3c1	90	22	73	192	128	93	192	22	3.12553
NM_027907	chr3	130617693	130634677	+	Agxt2l1	1027	6698	8946	7634	1846	8152	8946	1027	3.12281
NM_017371	chr7	105591682	105600090	-	Hpx	969166	168243	197521	141548	1231045	188639	1231045	141548	3.12052
NM_001082960	chr7	128062743	128117377	+	Itgam	495	102	83	57	436	99	495	57	3.11839
NM_001177353	chr15	61985922	61989908	+	Myc	168	173	96	833	305	107	833	96	3.11721
NM_007742	chr11	94936369	94951619	+	Col1a1	1419	849	328	165	790	701	1419	165	3.10434
NM_010108	chr3	89315437	89322833	-	Efna3	212	70	28	25	182	93	212	25	3.08406
NM_145356	chr18	76136843	76146332	+	Zbtb7c	168	155	58	70	166	486	486	58	3.06683
NM_153484	chr15	81802784	81823681	+	Tef	1222	10235	10086	7424	4251	2090	10235	1222	3.06619
NM_013559	chr5	149617507	149636076	-	Hsph1	1535	739	2382	6152	1075	3585	6152	739	3.05741
NM_011410	chr11	83185310	83189294	+	Slfn4	128	36	16	24	133	53	133	16	3.05528
NM_027100	chr9	86572863	86574651	+	Rwdd2a	42	51	76	108	13	46	108	13	3.05445
NM_146118	chr2	32416138	32451324	-	Slc25a25	2114	1825	5134	15158	12262	8729	15158	1825	3.05411
NM_008639	chr8	45069210	45088065	+	Mtnr1a	125	110	23	60	95	191	191	23	3.05387
NM_030687	chr6	141806961	141845468	-	Slco1a4	318	1584	2531	2623	1505	1277	2623	318	3.04412
NM_146241	chr10	114401395	114801300	-	Trhde	53	109	85	131	28	230	230	28	3.03814
NM_001110784	chrX	73087128	73095051	-	Xlr3a	441	267	154	295	54	82	441	54	3.02975
NM_009393	chr14	31208355	31211537	+	Tnnc1	13	18	56	106	41	29	106	13	3.02748
NM_145449	chr12	103451075	103457159	-	Ifi27l2b	517	208	133	110	893	189	893	110	3.02116
NM_145143	chr1	59121253	59158661	-	Mpp4	28	82	59	227	30	63	227	28	3.01919
NM_026301	chr18	20974414	20983185	+	Rnf125	7111	4791	2030	4187	7500	16451	16451	2030	3.01862
NM_008262	chr9	74862297	74889598	+	Onecut1	894	2392	341	2757	1443	382	2757	341	3.01526
NM_009987	chr9	120051270	120052334	-	Cx3cr1	153	63	31	19	108	90	153	19	3.00946
NM_001168655	chr10	95412653	95414969	-	Socs2	662	2724	377	1296	1604	340	2724	340	3.00212
NM_053200	chr8	93166255	93197719	-	Ces1d	6764	33725	41170	54071	32079	42972	54071	6764	2.99891
NM_009999	chr7	25897685	25926249	+	Cyp2b10	382	822	2950	2988	3033	690	3033	382	2.9891
NM_008182	chr9	78331127	78341916	-	Gsta2	123	474	454	976	218	552	976	123	2.98822
NM_029021	chr2	165395846	165400331	-	Ocstamp	174	22	38	40	132	80	174	22	2.98351
NM_008341	chr11	7197959	7202017	+	Igfbp1	1975	408	374	1050	2948	2479	2948	374	2.97863
NM_153577	chr7	30314959	30319001	+	Syne4	389	57	74	62	448	67	448	57	2.97446
NM_178195	chr13	23573810	23574190	-	Hist1h2bf	71	77	34	14	110	58	110	14	2.974
NM_023223	chr4	118432963	118437121	-	Cdc20	41	102	13	50	33	99	102	13	2.97199
NM_011105	chr15	85815353	85821733	-	Pkdrej	321	384	515	84	180	653	653	84	2.95862
NM_008604	chr3	63300135	63380332	+	Mme	355	1090	1226	2756	594	1735	2756	355	2.95668
NM_015763	chr12	16538413	16580895	-	Lpin1	2039	6358	15699	11489	2680	2799	15699	2039	2.94474
NM_181390	chr14	30879607	30881030	+	Mustn1	461	125	66	61	270	170	461	61	2.91789
NM_010478	chr17	34957079	34959007	-	Hspa1b	268	419	1345	2018	295	1108	2018	268	2.91262
NM_008793	chr10	80321806	80329450	-	Pcsk4	95	715	574	488	115	144	715	95	2.91194
NM_029720	chr15	88819712	88826436	+	Creld2	10370	1379	2246	5477	4429	7634	10370	1379	2.91072
NM_011825	chr1	174836775	174837281	-	Grem2	539	2575	669	1506	713	343	2575	343	2.90829
NM_008759	chr11	78503550	78504406	+	Sebox	165	22	27	23	161	32	165	22	2.90689
NM_001271496	chr19	3852076	3893407	+	Chka	2297	756	648	1069	1673	4838	4838	648	2.90035
NM_001077499	chr15	100936325	101040688	+	Scn8a	141	58	19	21	106	38	141	19	2.89162
NM_001168540	chr7	98352058	98353122	-	Tsku	2026	5495	14964	9305	2930	6762	14964	2026	2.88479
NM_001198955	chr1	170301146	170302827	-	Gm7694	972	132	225	243	786	136	972	132	2.88042
NM_007809	chr19	46667325	46672843	-	Cyp17a1	472	116	452	218	851	133	851	116	2.87503
NM_181796	chr19	4040351	4042165	-	Gstp2	318	241	246	301	865	1765	1765	241	2.87256
NM_145942	chr13	119699674	119706478	+	Hmgcs1	71452	13738	9833	10115	12488	25392	71452	9833	2.86127
NM_020559	chr9	106234037	106246957	-	Alas1	9612	37611	23591	36204	14639	5196	37611	5196	2.85568
NM_027528	chr1	170327467	170514629	-	Nos1ap	236	42	74	46	125	33	236	33	2.83825
NM_133862	chr3	83007908	83014849	+	Fgg	702852	166149	135084	98987	567935	210398	702852	98987	2.82791
NM_008174	chr6	27285685	28126125	-	Grm8	141	108	20	91	60	103	141	20	2.81762
NM_001256311	chr7	63917062	63920071	+	E030018B13Rik	84	87	242	140	302	43	302	43	2.81214
NM_001111048	chr3	83026215	83033410	+	Fga	1240269	288068	237358	176881	991503	372547	1240269	176881	2.8098
NM_027689	chr10	84838185	84905227	+	Rfx4	122	159	26	47	59	182	182	26	2.80735
NM_027450	chr4	43957761	43977623	+	Glipr2	125	48	18	35	89	123	125	18	2.79586
NM_175093	chr2	152338207	152343327	-	Trib3	174	347	128	59	50	199	347	50	2.79494
NM_146244	chr12	85136373	85149888	-	Rps6kl1	124	18	27	25	33	47	124	18	2.78427
NM_008638	chr6	83306646	83317529	-	Mthfd2	206	94	30	49	152	169	206	30	2.77961
NM_021400	chr1	150449984	150465573	-	Prg4	3064	496	1115	737	3402	589	3402	496	2.77797
NM_001002897	chr5	24385239	24391916	-	Atg9b	102	15	24	55	60	30	102	15	2.76553
NM_027808	chr3	127670932	127729391	-	Alpk1	1081	253	180	159	570	225	1081	159	2.76527
NM_177743	chr9	121964782	121978432	+	Fam198a	546	728	307	899	373	2078	2078	307	2.75889
NM_001036684	chr6	113748537	113842330	-	Atp2b2	311	46	73	212	128	188	311	46	2.75721
NM_001201389	chr6	85808485	85809165	-	Gm11128	22	19	75	128	76	58	128	19	2.75207
NM_011481	chr2	181206187	181212772	-	Srms	268	40	42	136	161	168	268	40	2.74416
NM_001109988	chr18	33438714	33462023	-	Nrep	426	2838	1617	2329	567	1148	2838	426	2.73595
NM_145133	chr3	127796582	127797136	+	Tifa	2767	828	436	416	2457	717	2767	416	2.73367
NM_009205	chr17	85028432	85064079	+	Slc3a1	16016	2774	4331	2412	15654	4333	16016	2412	2.73121
NM_027237	chr19	4497516	4498519	-	2010003K11Rik	909	448	196	137	860	313	909	137	2.7301
NM_010766	chr1	120474659	120504777	-	Marco	1615	329	403	245	1187	303	1615	245	2.72068
NM_011802	chr9	65294487	65329904	+	Clpx	13514	4603	3021	5238	10483	19857	19857	3021	2.71655
NM_181849	chr3	83042403	83049761	-	Fgb	1227009	284290	250142	187235	1000550	361413	1227009	187235	2.71222
NM_009366	chr14	76504717	76506674	+	Tsc22d1	3172	3131	2604	3112	1657	10850	10850	1657	2.71105
NM_175692	chr2	158376200	158380828	+	Snhg11	158	287	350	405	62	284	405	62	2.70758
NM_026739	chr9	22411725	22444230	+	9530077C05Rik	104	19	26	16	80	33	104	16	2.70044
NM_001270430	chr3	132634725	132644631	+	Gm5549	325	88	50	78	251	121	325	50	2.70044
NM_178082	chr1	121305906	121319840	-	Insig2	8839	7425	2772	6741	7410	17950	17950	2772	2.69498
NM_019807	chr9	104300458	104337659	-	Acpp	293	113	60	77	388	143	388	60	2.69302
NM_001177758	chr2	11474496	11553842	-	Pfkfb3	387	1930	815	760	299	341	1930	299	2.69038
NM_011772	chr10	128634048	128645807	-	Ikzf4	22	68	25	142	69	27	142	22	2.69032
NM_153574	chr6	58935585	59024340	-	Fam13a	277	621	803	1036	162	771	1036	162	2.67696
NM_001109045	chr7	123462447	123467456	+	Aqp8	4121	4054	1549	5760	3212	9830	9830	1549	2.66585
NM_001033819	chr1	181051319	181059814	+	9130409I23Rik	150	950	611	759	239	948	950	150	2.66297
NM_018746	chr14	30886529	30901704	+	Itih4	366005	77526	103731	57841	365805	91462	366005	57841	2.6617
NM_009344	chr10	111506405	111507622	+	Phlda1	1156	957	945	3924	1916	623	3924	623	2.65502
NM_173752	chr11	20826372	20831009	-	Lgalsl	1217	391	515	1095	1384	2455	2455	391	2.65048
NM_001081205	chr5	72647888	72668216	+	Nipal1	221	122	383	61	231	169	383	61	2.65046
NM_016672	chr11	11815228	11880642	-	Ddc	4288	3389	1996	4839	3926	12360	12360	1996	2.6305
NM_001130479	chr7	116521837	116540449	+	Nucb2	1043	232	169	330	494	526	1043	169	2.62564
NM_028807	chr12	111422079	111430852	+	Exoc3l4	129	33	21	23	72	100	129	21	2.61891
NM_153145	chr11	110026309	110091614	-	Abca8a	1610	9835	6582	8578	3758	7819	9835	1610	2.61086
NM_133776	chr17	43291048	43323918	+	Gpr110	478	2191	532	892	359	1502	2191	359	2.60953
NM_177380	chr5	145774345	145805789	-	Cyp3a44	45	68	41	195	32	73	195	32	2.60733
NM_009139	chr11	83588825	83592941	-	Ccl6	1585	417	318	279	1698	443	1698	279	2.6055
NM_001039646	chr5	105217305	105236134	-	Gbp10	339	1167	327	377	203	1223	1223	203	2.59087
NM_009622	chr11	7063600	7169715	+	Adcy1	270	45	49	49	178	53	270	45	2.58496
NM_017373	chr13	52967478	52968866	-	Nfil3	2172	562	840	1308	1794	3368	3368	562	2.58325
NM_009767	chrX	103356585	103389510	+	Chic1	903	495	266	479	479	1592	1592	266	2.58134
NM_008407	chr14	30908683	30923549	-	Itih3	171594	43509	54235	33206	198591	53778	198591	33206	2.58028
NM_054098	chr5	7975441	7980558	+	Steap4	47040	8941	7873	8508	42716	9319	47040	7873	2.5789
NM_001204233	chr5	104436389	104440618	+	Spp1	8781	3267	1658	1895	9828	3161	9828	1658	2.56745
NM_001033324	chr9	48657142	48833010	-	Zbtb16	805	473	2792	1533	1069	945	2792	473	2.56139
NM_172442	chr19	12469476	12501217	-	Dtx4	1093	607	313	764	622	1844	1844	313	2.5586
NM_001081027	chr1	140246257	140609712	+	Kcnt2	360	167	104	62	349	100	360	62	2.53766
NM_145603	chr8	104847133	104854264	+	Ces2c	1627	4999	2281	3978	1075	6241	6241	1075	2.53744
NM_054088	chr15	84167874	84186085	+	Pnpla3	51	60	56	295	199	139	295	51	2.53215
NM_001013820	chr19	8062348	8131776	-	Slc22a28	261	1116	350	815	211	1216	1216	211	2.52683
NM_019698	chr19	40551148	40585577	-	Aldh18a1	350	143	101	61	199	174	350	61	2.52047
NM_017379	chr6	121210834	121226079	+	Tuba8	227	157	58	92	332	150	332	58	2.51706
NM_010154	chr1	68040041	69107756	-	Erbb4	51	291	141	141	51	231	291	51	2.51245
NM_201256	chr18	36664200	36665619	+	Eif4ebp3	507	537	1499	2408	1404	423	2408	423	2.50911
NM_201360	chr15	82555147	82559353	+	Cyp2d12	39	61	41	222	194	139	222	39	2.50901
NM_001184981	chr7	14465159	14492926	-	Sult2a7	90	27	29	21	108	19	108	19	2.50696
NM_016854	chr19	36733415	36736566	-	Ppp1r3c	3254	3307	2217	2108	3955	11981	11981	2108	2.5068
NM_013631	chr3	89136183	89145573	+	Pklr	2944	13469	10709	16682	4561	9832	16682	2944	2.50244
NM_001161798	chr4	148041212	148055588	+	Mthfr	1693	379	462	824	1162	2141	2141	379	2.49802
NM_018731	chr7	30712251	30725184	+	Atp4a	124	60	33	22	83	79	124	22	2.49476
NM_175002	chr11	62664828	62665199	+	Mmgt2	105	36	19	37	107	59	107	19	2.49354
NM_028203	chr12	75632318	75633478	-	Wdr89	187	76	113	198	159	428	428	76	2.49354
NM_010999	chr11	49134290	49135141	+	Olfr56	231	122	43	61	241	167	241	43	2.48662
NM_007824	chr4	6268212	6275571	-	Cyp7a1	3885	15772	21752	14528	10909	8187	21752	3885	2.48516
NM_001145948	chr4	109415704	109444205	+	Ttc39a	217	39	79	89	182	58	217	39	2.47615
NM_021274	chr5	92347367	92348814	-	Cxcl10	38	99	60	80	84	211	211	38	2.47317
NM_018866	chr5	95956971	95960268	+	Cxcl13	155	28	44	36	79	31	155	28	2.46877
NM_027816	chr3	131291129	131303127	-	Cyp2u1	2550	4424	2721	3192	1330	7345	7345	1330	2.46534
NM_001080940	chr9	21835518	21837087	+	Angptl8	1623	4669	8929	3099	5679	3611	8929	1623	2.45984
NM_001111016	chr7	48964366	49606821	+	Nav2	1539	1667	1610	2682	522	2865	2865	522	2.45641
NM_008685	chr15	103248441	103251042	-	Nfe2	148	36	27	36	60	36	148	27	2.45457
NM_028894	chrX	36328580	36361919	+	Lonrf3	401	275	1040	1506	1260	1427	1506	275	2.45322
NM_026929	chr2	119351403	119353590	+	Chac1	312	254	57	225	251	91	312	57	2.45251
NM_007925	chr5	134703781	134747241	-	Eln	168	85	40	38	76	208	208	38	2.45251
NM_001033286	chr1	185455064	185464555	+	Slc30a10	4500	1970	1135	2708	3174	6210	6210	1135	2.4519
NM_138302	chr15	89373445	89376748	-	Tymp	2650	3172	1046	1704	2015	5712	5712	1046	2.44911
NM_146230	chr9	119148338	119156994	-	Acaa1b	10311	47785	36907	52392	18246	56306	56306	10311	2.4491
NM_025685	chr4	63215826	63333308	+	Col27a1	501	780	1952	2733	593	1371	2733	501	2.4476
NM_001160317	chr1	132570420	132642768	-	Nfasc	114	38	40	21	93	64	114	21	2.44057
NM_008745	chr13	58808729	58932060	+	Ntrk2	57	81	21	46	83	114	114	21	2.44057
NM_178890	chr2	103566727	103717357	+	Abtb2	1240	431	935	1560	1148	2332	2332	431	2.43581
NM_009184	chr2	181195769	181202504	-	Ptk6	146	27	34	72	113	100	146	27	2.43494
NM_178210	chr13	21735096	21735407	+	Hist1h4j	289	150	94	98	508	331	508	94	2.4341
NM_008458	chr12	104147232	104152077	-	Serpina3c	112	45	163	46	242	86	242	45	2.42701
NM_010701	chr14	79637962	79662011	-	Lect1	72	321	349	384	91	121	384	72	2.41504
NM_007811	chr19	37697910	37701351	+	Cyp26a1	482	533	1636	435	1019	2314	2314	435	2.4113
NM_001045531	chr11	73331152	73345946	+	Spata22	155	160	39	83	98	207	207	39	2.40808
NM_001168318	chr14	65670563	65743161	+	Scara5	1448	300	389	342	1426	273	1448	273	2.40709
NM_011145	chr17	28286341	28299849	+	Ppard	246	138	187	221	208	731	731	138	2.4052
NM_144834	chr12	103616837	103628958	-	Serpina10	61008	13882	15746	11522	54664	16706	61008	11522	2.40461
NM_207176	chr6	17065287	17104781	+	Tes	532	141	101	106	207	162	532	101	2.39707
NM_031197	chr3	28698017	28727476	+	Slc2a2	3978	20886	19754	17970	8555	13586	20886	3978	2.39242
NM_177695	chr7	83585092	83622947	+	Tmc3	105	39	48	20	78	38	105	20	2.39232
NM_133664	chr1	135818979	135832317	+	Lad1	149	159	161	367	70	336	367	70	2.39035
NM_139200	chr2	58133727	58160055	-	Cytip	137	132	35	46	183	90	183	35	2.38642
NM_016710	chrX	109005109	109013266	-	Hmgn5	388	302	710	1577	348	373	1577	302	2.38456
NM_009040	chr10	127801198	127813630	+	Rdh16	1289	4862	4287	6724	2208	3667	6724	1289	2.38307
NM_010259	chr3	142598146	142618205	+	Gbp2b	103	536	106	229	152	378	536	103	2.37959
NM_001025605	chr12	64920806	64924343	+	Gm527	97	33	28	20	104	25	104	20	2.37851
NM_008361	chr2	129365029	129370330	-	Il1b	143	61	46	80	239	137	239	46	2.3773
NM_032400	chr3	60081926	60087006	+	Sucnr1	652	2179	1207	2761	637	3309	3309	637	2.37703
NM_001013785	chr13	4233771	4248120	+	Akr1c19	910	4017	4715	4616	2628	3116	4715	910	2.37332
NM_007437	chr11	61246310	61267006	-	Aldh3a2	4034	17392	16074	20895	7293	18620	20895	4034	2.37287
NM_011819	chr8	70629543	70631612	-	Gdf15	269	116	151	72	152	372	372	72	2.36923
NM_028469	chr5	139360545	139455545	-	3110082I17Rik	288	995	193	261	370	337	995	193	2.3661
NM_010800	chr5	144191072	144191665	+	Bhlha15	170	33	62	78	113	145	170	33	2.365
NM_001013368	chr7	48867047	48880292	-	E2f8	1313	817	280	1066	1440	702	1440	280	2.36257
NM_021889	chr7	107371003	107546528	+	Syt9	94	80	31	21	64	108	108	21	2.36257
NM_178706	chr7	55768286	55772574	+	Siglech	78	56	25	27	128	68	128	25	2.35614
NM_021491	chr8	106255259	106265919	-	Smpd3	695	233	230	232	670	136	695	136	2.35341
NM_023556	chr5	114445402	114460191	+	Mvk	3002	1037	922	588	779	1577	3002	588	2.35204
NM_001039562	chr8	45997614	45999643	-	Ankrd37	21	107	30	52	34	31	107	21	2.34915
NM_022324	chr16	17130507	17132310	-	Sdf2l1	8682	1715	1715	2581	3445	6416	8682	1715	2.33982
NM_133660	chr8	93201404	93229421	-	Ces1e	2405	10244	7585	9857	3423	12163	12163	2405	2.33839
NM_175501	chr15	11065031	11345677	+	Adamts12	176	75	38	35	106	118	176	35	2.33015
NM_172308	chr10	3973255	4148098	+	Mthfd1l	92	107	181	95	154	36	181	36	2.32992
NM_011579	chr11	48986629	48987876	-	Tgtp1	402	281	80	128	396	245	402	80	2.32912
NM_011498	chr6	108660913	108665332	+	Bhlhe40	1419	7122	6031	4338	3808	1596	7122	1419	2.32741
NM_026731	chr7	29289335	29293318	+	Ppp1r14a	200	106	62	40	156	124	200	40	2.32193
NM_145986	chr15	80671917	80698990	+	Fam83f	388	109	301	479	392	544	544	109	2.31928
NM_008405	chr16	96422621	96438797	-	Itgb2l	130	120	192	114	55	273	273	55	2.3114
NM_178206	chr13	21717659	21718069	+	Hist1h3h	144	137	75	103	372	135	372	75	2.31034
NM_175478	chr7	30355638	30360798	-	Lrfn3	596	167	195	434	529	828	828	167	2.30978
NM_177595	chr18	6936865	7002544	-	Mkx	109	22	45	84	54	66	109	22	2.30875
NM_053215	chr5	87240760	87254770	-	Ugt2b37	390	310	91	156	400	449	449	91	2.30278
NM_198636	chr10	106965997	107123583	-	Acss3	87	249	169	429	158	365	429	87	2.30189
NM_175217	chr5	142564738	142608607	-	Mmd2	715	187	168	145	604	275	715	145	2.30189
NM_008898	chr5	135715885	135734957	+	Por	4648	12445	22901	16630	12232	4744	22901	4648	2.30073
NM_028039	chr14	65819966	65832728	-	Esco2	64	133	27	68	74	82	133	27	2.30039
NM_001001880	chr1	165593653	165634393	-	Mpzl1	325	126	66	132	178	266	325	66	2.2999
NM_133249	chr18	61298683	61400367	-	Ppargc1b	96	472	339	213	103	255	472	96	2.29768
NM_020028	chr8	69823563	69826604	+	Lpar2	47	157	49	37	34	32	157	32	2.29462
NM_011313	chr3	90613767	90614322	+	S100a6	166	114	48	34	139	87	166	34	2.28758
NM_007570	chr1	134077369	134079053	-	Btg2	1027	440	783	1648	2148	1475	2148	440	2.28742
NM_008709	chr12	12937006	12940393	-	Mycn	75	42	117	67	24	75	117	24	2.2854
NM_001035228	chr6	72097704	72153670	+	St3gal5	2491	2961	9000	5830	2826	1848	9000	1848	2.28396
NM_018861	chr11	20304266	20332472	-	Slc1a4	935	307	192	293	540	615	935	192	2.28386
NM_018869	chr19	60890580	61091992	+	Grk5	505	201	203	242	290	971	971	201	2.27228
NM_029679	chr13	24638888	24731685	+	Fam65b	594	205	123	234	238	260	594	123	2.2718
NM_001004180	chr5	114594386	114612106	+	Fam222a	163	35	94	113	169	165	169	35	2.2716
NM_001033813	chr9	22188229	22200624	+	Zfp872	76	95	52	241	125	50	241	50	2.26903
NM_026535	chr12	104031019	104038371	-	Serpina12	4037	5209	1796	2472	2805	8640	8640	1796	2.26624
NM_001244031	chr7	14561242	14562171	-	Vmn1r90	53	59	85	76	41	197	197	41	2.2645
NM_010480	chr12	110691540	110695680	-	Hsp90aa1	16077	6373	8980	30592	18925	23682	30592	6373	2.26311
NM_138682	chr6	28829656	28831614	-	Lrrc4	76	58	157	147	45	216	216	45	2.26303
NM_026993	chr3	145758862	145891558	+	Ddah1	1605	5518	2665	4797	1276	6113	6113	1276	2.26025
NM_010755	chr15	79356998	79357855	+	Maff	58	277	107	114	98	123	277	58	2.25576
NM_001164059	chr1	164062189	164079696	+	Sell	157	96	33	40	141	86	157	33	2.25023
NM_146041	chr13	31819916	32338483	-	Gmds	327	84	69	96	110	141	327	69	2.24462
NM_013769	chr10	81273287	81283730	-	Tjp3	934	613	450	997	582	2130	2130	450	2.24286
NM_178211	chr13	21750194	21750505	-	Hist1h4k	331	163	70	82	277	199	331	70	2.2414
NM_011281	chr3	94372892	94397353	+	Rorc	1689	2260	5066	7440	7952	3101	7952	1689	2.23515
NM_177604	chr1	130737583	130743863	+	AA986860	50	39	183	122	52	44	183	39	2.2303
NM_001199995	chr4	60738445	60741215	-	Mup12	8950	18254	8555	13478	3893	13005	18254	3893	2.22926
NM_001162500	chr15	84326134	84341448	+	Parvg	150	129	53	32	137	90	150	32	2.22882
NM_001252341	chr10	108500540	108691046	-	Syt1	519	1017	739	414	217	386	1017	217	2.22855
NM_001111099	chr17	29098408	29099393	+	Cdkn1a	145	31	37	39	85	128	145	31	2.22571
NM_010479	chr17	34970000	34971925	-	Hspa1a	31	36	145	119	36	58	145	31	2.22571
NM_146119	chr2	32876350	32924026	+	Fam129b	1899	667	430	406	1361	700	1899	406	2.22569
NM_010220	chr17	28401047	28441032	-	Fkbp5	1641	2540	5240	2365	1516	1123	5240	1123	2.22221
NM_029809	chr7	12927896	12928894	+	2310014L17Rik	1805	1225	765	778	1827	3553	3553	765	2.21551
NM_145364	chr6	37530245	37567166	+	Akr1d1	2859	6323	9360	13272	10079	8325	13272	2859	2.2148
NM_013737	chr17	43588598	43611979	+	Pla2g7	367	131	143	96	445	148	445	96	2.2127
NM_007771	chr10	85133055	85184471	-	Cry1	374	312	803	1445	1254	1290	1445	312	2.21145
NM_012055	chr6	7675315	7689500	-	Asns	386	127	86	84	389	135	389	84	2.21131
NM_019980	chr16	10960943	10966644	-	Litaf	10952	3148	2366	2487	9130	5151	10952	2366	2.21067
NM_172514	chr15	66527919	66559319	-	Tmem71	135	96	34	58	157	75	157	34	2.20716
NM_178389	chr4	135965339	135967859	+	Gale	2246	516	487	1211	1141	1522	2246	487	2.20536
NM_001104525	chr19	39842892	39886707	-	Cyp2c69	91	290	242	81	69	318	318	69	2.20436
NM_001111288	chr15	89371682	89372449	-	Sco2	2241	2491	997	1603	1868	4586	4586	997	2.20157
NM_010637	chr4	55528125	55531871	-	Klf4	78	101	22	42	30	70	101	22	2.19878
NM_016847	chr10	122448805	122452360	+	Avpr1a	2881	1263	769	1440	2259	3530	3530	769	2.19861
NM_009627	chr7	110628279	110629168	+	Adm	71	36	26	41	119	95	119	26	2.19438
NM_026979	chr11	43480952	43491337	+	C1qtnf2	87	84	35	28	71	128	128	28	2.19265
NM_001005341	chr11	86940599	86971925	-	Ypel2	2053	733	978	1654	2449	3349	3349	733	2.19185
NM_001081120	chr8	124741044	124751809	-	Fam89a	248	130	167	222	162	593	593	130	2.18952
NM_007657	chr6	125460661	125494639	-	Cd9	1368	580	334	300	761	634	1368	300	2.18903
NM_008141	chr3	108093249	108100803	+	Gnat2	287	73	63	100	127	151	287	63	2.18763
NM_029781	chr10	75038452	75052529	+	Rab36	321	184	110	150	207	501	501	110	2.18731
NM_029614	chr7	89509711	89510859	-	Prss23	768	404	169	234	597	679	768	169	2.18408
NM_139198	chr5	100556491	100562733	-	Plac8	718	271	204	158	687	302	718	158	2.18406
NM_030209	chr8	120010512	120050337	+	Crispld2	127	55	62	28	67	73	127	28	2.18133
NM_177000	chr5	139406494	139415264	+	C130050O18Rik	126	60	38	28	99	100	126	28	2.16993
NM_026835	chr19	11587086	11603292	-	Ms4a6d	222	66	58	78	261	96	261	58	2.16993
NM_025429	chr13	32842818	32850406	-	Serpinb1a	43	144	50	69	32	93	144	32	2.16993
NM_001001180	chr7	140811429	140822037	-	Zfp941	151	66	42	65	109	189	189	42	2.16993
NM_029911	chr12	98434807	98577828	-	Kcnk10	71	139	124	95	31	123	139	31	2.16474
NM_024414	chr7	127807309	127824289	-	Stx1b	43	58	29	36	31	130	130	29	2.16439
NM_025464	chr9	37218267	37222613	+	Tmem218	201	168	72	65	172	291	291	65	2.16251
NM_008416	chr8	84977395	84978429	-	Junb	1986	1459	698	714	3111	1664	3111	698	2.15608
NM_019521	chr8	13465746	13494339	-	Gas6	5724	1300	1509	1286	3852	1619	5724	1286	2.15413
NM_013642	chr17	26506280	26508323	-	Dusp1	494	354	1574	990	474	1353	1574	354	2.15261
NM_001160127	chr6	71215751	71262204	-	Smyd1	618	139	139	163	415	220	618	139	2.15252
NM_133894	chr5	87410208	87424171	-	Ugt2b38	1782	2945	842	1133	2714	3742	3742	842	2.15192
NM_133191	chr7	141341931	141362236	+	Eps8l2	2893	3277	1170	1863	1893	5189	5189	1170	2.14895
NM_001083957	chr3	14766536	14778384	-	Car1	59	203	174	261	116	252	261	59	2.14526
NM_001145806	chr1	182565061	182605243	+	Capn8	935	212	315	263	518	431	935	212	2.1409
NM_183088	chr5	129895803	129903482	+	2410018M08Rik	100	308	132	70	158	116	308	70	2.1375
NM_009915	chr9	124105685	124106806	+	Ccr2	315	265	114	95	417	249	417	95	2.13405
NM_001039720	chr15	75429950	75431436	-	9030619P08Rik	207	79	75	105	329	92	329	75	2.13313
NM_011372	chr3	153205405	153725062	-	St6galnac3	86	86	29	30	64	127	127	29	2.1307
NM_001271676	chr11	49095408	49096670	+	Ifi47	3142	1815	726	1153	3178	2544	3178	726	2.13008
NM_145447	chr12	85746852	85812119	+	Mfsd7c	336	258	156	77	222	129	336	77	2.12553
NM_007618	chr12	103646846	103654488	-	Serpina6	1912	6401	8327	7917	5408	3706	8327	1912	2.12271
NM_016674	chr16	26359038	26371626	-	Cldn1	6430	3700	2197	5127	6669	9523	9523	2197	2.11588
NM_172612	chr15	98670597	98677349	-	Rnd1	526	240	385	600	738	1040	1040	240	2.11548
NM_027147	chr4	41638612	41638842	-	Enho	3937	2094	1989	909	3859	2283	3937	909	2.11474
NM_008259	chr12	57542026	57545735	-	Foxa1	244	719	528	1056	379	435	1056	244	2.11366
NM_001126319	chr4	60419250	60421886	-	Mup9	3051	2783	3867	2430	10507	4293	10507	2430	2.11232
NM_011999	chr6	123123588	123142507	+	Clec4a2	62	41	31	45	134	69	134	31	2.11189
NM_133974	chr9	123173503	123215909	-	Cdcp1	531	150	237	451	294	646	646	150	2.10657
NM_130450	chr3	129532680	129633490	+	Elovl6	4215	7647	11532	18138	4984	7113	18138	4215	2.10541
NM_009700	chr18	15393451	15403631	-	Aqp4	312	235	158	412	96	312	412	96	2.10154
NM_145711	chr4	6688425	6990491	-	Tox	62	89	137	63	32	36	137	32	2.09803
NM_011580	chr2	118112643	118125029	+	Thbs1	379	180	89	91	139	381	381	89	2.09791
NM_001272098	chr3	10012640	10016107	+	Fabp5	6239	4405	2674	1459	2884	2706	6239	1459	2.09633
NM_080638	chr7	126986983	127014520	-	Mvp	9446	3424	3298	2216	5056	3423	9446	2216	2.09175
NM_015775	chr16	97566140	97599269	-	Tmprss2	562	132	147	185	389	226	562	132	2.09003
NM_008245	chr19	37434870	37439805	+	Hhex	1432	1945	1380	3388	1351	796	3388	796	2.08959
NM_144930	chr8	93256429	93279700	-	Ces1f	7154	27224	20712	23013	14880	30442	30442	7154	2.08924
NM_183161	chr2	180725360	180741446	+	Slc17a9	736	173	243	397	397	392	736	173	2.08893
NM_145360	chr13	8885860	8890635	+	Idi1	31578	8833	9255	7432	7537	15098	31578	7432	2.0871
NM_010107	chr3	89272492	89279542	-	Efna1	3903	922	1334	1071	2334	3909	3909	922	2.08396
NM_008239	chr13	31558917	31560119	+	Foxq1	738	1011	437	1852	1229	817	1852	437	2.08338
NM_207105	chr17	34263312	34269108	+	H2-Ab1	832	1746	412	832	747	1545	1746	412	2.08334
NM_010001	chr19	39992440	40011908	+	Cyp2c37	3324	10037	12104	13995	6194	9014	13995	3324	2.07392
NM_028679	chr10	120142715	120201459	-	Irak3	94	56	36	24	101	42	101	24	2.07325
NM_177741	chr8	35384009	35384863	+	Ppp1r3b	12810	8386	35286	32833	15878	22208	35286	8386	2.07304
NM_028444	chr7	105480821	105482159	-	Prkcdbp	83	65	25	28	58	105	105	25	2.07039
NM_026543	chr11	50174886	50200018	+	3010026O09Rik	525	447	134	179	256	558	558	134	2.05803
NM_008615	chr9	86582737	86695750	-	Me1	3096	6900	8584	12886	3362	9089	12886	3096	2.05733
NM_016771	chr5	87555937	87566183	-	Sult1d1	1627	3174	4877	5378	6762	3922	6762	1627	2.05524
NM_023733	chr5	8966852	8993620	-	Crot	33504	36786	11042	13727	24999	45891	45891	11042	2.05521
NM_011584	chr14	18206685	18238826	-	Nr1d2	2236	8108	4985	3605	1953	2182	8108	1953	2.05365
NM_009104	chr12	24708347	24713232	+	Rrm2	87	262	357	361	139	157	361	87	2.05291
NM_001104529	chr1	92982568	92983491	+	Gpr35	87	52	36	27	112	63	112	27	2.05247
NM_001044382	chr3	107235569	107239649	-	Prok1	72	141	34	50	80	118	141	34	2.05209
NM_011943	chr11	110399410	110512866	+	Map2k6	134	208	456	358	110	278	456	110	2.05153
NM_010276	chr4	11705914	11713753	+	Gem	364	117	88	114	243	217	364	88	2.04836
NM_023341	chr1	180167169	180182238	-	Adck3	8044	10454	5875	11396	7785	24227	24227	5875	2.04396
NM_031166	chr13	48261498	48262329	+	Id4	110	48	46	33	78	136	136	33	2.04307
NM_001276250	chr3	19957284	20005558	+	Cp	191128	54122	51761	46408	156728	68715	191128	46408	2.04209
NM_138742	chrX	122395385	122397019	-	Nap1l3	115	28	53	75	103	98	115	28	2.03814
NM_138656	chr8	122434095	122443366	-	Mvd	3080	766	750	1358	1060	2347	3080	750	2.03797
NM_017399	chr6	71199927	71204954	+	Fabp1	49657	203882	126475	171732	65198	147224	203882	49657	2.03767
NM_001142539	chr17	7363792	7379290	-	Gm9992	78	119	52	34	29	53	119	29	2.03684
NM_010128	chr6	135377211	135381140	+	Emp1	266	130	65	81	255	210	266	65	2.03291
NM_001043228	chr19	41029439	41059152	+	Dntt	102	29	35	25	54	40	102	25	2.02857
NM_007447	chr14	51101404	51101841	+	Ang	31902	11224	15052	7930	32312	9061	32312	7930	2.02668
NM_001169153	chr11	115116974	115133881	-	Cd300lf	110	51	45	27	82	43	110	27	2.02647
NM_007836	chr6	67035659	67037244	-	Gadd45a	396	725	378	178	181	360	725	178	2.0261
NM_023653	chr6	17989814	18030287	-	Wnt2	197	329	203	96	164	391	391	96	2.02606
NM_013692	chr15	38295905	38300594	-	Klf10	505	2054	1272	1053	836	947	2054	505	2.02408
NM_001173550	chr7	16248038	16259147	-	C5ar1	146	53	36	43	100	80	146	36	2.0199
NM_145564	chr5	117976801	118008197	+	Fbxo21	4763	10888	4473	2786	2692	5934	10888	2692	2.01599
NM_001166177	chr11	109543816	109572493	+	Arsg	1292	847	352	431	919	1423	1423	352	2.01529
NM_008425	chr11	111071784	111073070	+	Kcnj2	148	86	56	226	187	123	226	56	2.01282
NM_027881	chr6	50297065	50370215	-	Osbpl3	61	165	143	245	154	116	245	61	2.0059
NM_001001309	chr2	12109115	12301782	-	Itga8	739	710	352	253	595	1015	1015	253	2.00427
NM_134247	chr12	84038511	84043796	+	Acot4	568	1357	2277	2198	728	1034	2277	568	2.00317
NM_001242647	chr7	30982296	30989343	+	Fam187b	260	65	87	119	232	107	260	65	2
NM_016886	chrX	41401565	41672464	+	Gria3	125	164	68	64	61	244	244	61	2
NM_178186	chr13	22042535	22042927	-	Hist1h2ag	44	78	31	57	124	55	124	31	2
NM_178182	chr13	21716422	21716814	+	Hist1h2ai	63	83	40	51	160	66	160	40	2
NM_026886	chr5	116444568	116591464	-	Srrm4	212	128	81	53	155	203	212	53	2
