# Supplementary material for: Angptl8 mediates food-driven resetting of hepatic circadian clock in mice
Source: Nat Commun. 2019 Aug 6;10:3518. doi: 10.1038/s41467-019-11513-1 (PMC6684615; doi:10.1038/s41467-019-11513-1)
Supplement: Supplementary file 8 — Source Data [file 41467_2019_11513_MOESM8_ESM.xls]

## Sheet: Figure 1
Fig 1c	NF (ZT=0)	NF (ZT=12)	DF (ZT=0)	DF (ZT=12)
	0.993354	0.179292	0.198936	0.986492
	0.952889	0.179292	0.213215	0.979678
	0.959516	0.163842	0.210279	0.979678
	1.00722	0.190833	0.207384	0.901488
	1.08702	0.179292	0.210279	1.07206
Fig 1d	NF (ZT=0)	NF (ZT=12)	DF (ZT=0)	DF (ZT=12)
	3.52061	1.07727	1.17094	3.08752
	3.22884	1.17094	1.84833	3.91254
	2.93361	0.546142	1.10846	2.95364
	2.86032	0.77961	1.39701	3.04058
	2.94696	0.77961	0.897063	3.04058
Fig 1e	CT1	CT5	CT9	CT13	CT17	CT21
	2.20715	2.38155	3.01435	3.06738	1.57299	1.18197
	2.30294	2.30294	3.01057	2.94277	2.41385	1.19178
	1.59992	3.32069	2.96909	2.20362	1.9587	1.24745
	0.840148	1.8586	3.08257	2.80091	2.30294	1.23761
	2.33861	3.03326	3.77209	2.94277	2.06658	1.20158
Fig 1f	Ad libitum	Fasted	Refed
	4.10474	0.822418	4.6867
	4.07655	0.88887	4.40679
	3.93357	1.38827	4.28597
	3.8792	1.75677	4.91223
	3.57312	1.6138	4.03829

## Sheet: Figure 2
Fig 2b	Circadian period
	PBS	24	24	24	23.75	23.83
	Angptl8	23.58	23.58	23.58	23.75	23.75
Fig 2c	Phase shift
	PBS	2.18	2.55	2.55	2.19	1.9
	Angptl8	5.08	3.56	2.18	3.28	3.68
Fig 2d	Per1	PBS					Angptl8						Per2	PBS					Angptl8						Bmal1	PBS					Angptl8						Dbp	PBS					Angptl8
	ZT1	1.0184	1.4705	0.465323	1.44024	0.605544	0.810174	0.631259	1.06165	1.11443	0.557214		ZT1	1.46695	0.599909	0.941358	0.954499	1.03729	1.45681	1.86971	1.05908	1.53988	1.05177		ZT1	0.875739	0.925672	1.04868	1.10847	1.04144	0.999012	0.925672	0.964982	1.2471	1.02		ZT1	0.875739	0.925672	1.04868	1.10847	1.04144	0.999012	0.925672	0.964982	1.2471	1.02
	ZT5	0.601361	0.950201	1.37202	1.38157	1.30704	4.27613	2.25997	3.85386	2.42218	3.82724		ZT5	0.954499	0.738575	1.22503	1.09643	1.20816	1.05908	1.6968	0.854301	1.06645	1.48742		ZT5	0.554237	0.619241	0.499506	0.428859	0.527987	0.397375	0.26217	0.573782	0.420033	0.271415		ZT5	0.554237	0.619241	0.499506	0.428859	0.527987	0.397375	0.26217	0.573782	0.420033	0.271415
	ZT9	10.1704	9.55532	11.4423	13.8932	9.68871	8.1472	18.3322	13.8932	14.2838	16.869		ZT9	3.23287	3.818	3.61204	4.32535	2.20812	5.21554	5.21554	3.58709	5.00308	5.99108		ZT9	0.0336926	0.0400674	0.0476485	0.0438455	0.0959598	0.0248359	0.0275572	0.0310035	0.0196214	0.0243248		ZT9	0.0336926	0.0400674	0.0476485	0.0438455	0.0959598	0.0248359	0.0275572	0.0310035	0.0196214	0.0243248
	ZT13	15.8488	21.9524	27.9796	19.3774	18.0798	14.2838	13.053	11.5219	14.9939	12.2635		ZT13	4.83265	3.63717	5.21554	4.47788	4.54039	5.36217	5.86778	6.6016	5.14373	5.66791		ZT13	0.0521414	0.0517813	0.0384352	0.0312191	0.0397907	0.0395158	0.0239899	0.0678538	0.0493288	0.0870853		ZT13	0.0521414	0.0517813	0.0384352	0.0312191	0.0397907	0.0395158	0.0239899	0.0678538	0.0493288	0.0870853
	ZT17	4.94614	4.87805	6.43662	6.52648	3.37832	3.96221	3.77455	4.64702	3.52178	4.21726		ZT17	4.96852	5.9497	4.96852	4.70051	7.07542	5.58987	6.74031	5.58987	5.47484	4.96852		ZT17	0.358135	0.320539	0.422954	0.417131	0.428859	0.462836	0.45018	0.565882	0.462836	0.506479		ZT17	0.358135	0.320539	0.422954	0.417131	0.428859	0.462836	0.45018	0.565882	0.462836	0.506479
	ZT21	6.21737	5.48809	3.74848	7.24158	5.48809	5.5647	7.76133	4.1592	4.94614	4.77766		ZT21	2.30189	2.9543	2.58976	4.38573	2.50154	3.37016	3.3936	2.83395	2.50154	2.30189		ZT21	0.627886	0.687091	0.573782	0.663686	0.677632	0.594016	0.682345	0.741528	0.623548	0.687091		ZT21	0.627886	0.687091	0.573782	0.663686	0.677632	0.594016	0.682345	0.741528	0.623548	0.687091
Fig 2e	Cpt1a	PBS					Angptl8						Hmgcr	PBS					Angptl8						Pck1	PBS					Angptl8
	ZT1	0.771142	1.07554	0.949387	1.09814	1.10578	1.01753	1.0246	0.898175	1.28794	1.36138		ZT1	1.28963	0.85084	0.997895	1.20327	0.658365	1.64371	1.43094	1.36316	1.10723	1.77394		ZT1	0.702187	1.6471	1.23108	0.795497	0.624134	0.590467	0.411775	0.524832	0.53586	0.582338
	ZT5	1.33336	0.87969	1.41919	1.09814	0.996587	1.26144	1.38998	1.19339	1.24407	1.28794		ZT5	0.83333	1.09959	0.963903	0.691097	1.28072	1.17037	1.26309	1.51253	1.16228	1.08445		ZT5	0.395001	0.37891	0.558616	0.66893	0.528483	1.95874	1.48445	1.76532	0.926542	0.94601
	ZT9	1.00352	1.2969	1.14478	1.39965	1.21005	1.77162	1.95216	2.04921	2.22695	1.65298		ZT9	2.94233	3.28743	3.02505	2.00967	2.56145	3.02505	2.86187	5.49058	3.77626	4.45974		ZT9	0.907474	0.835046	1.98609	1.15663	2.46217	2.84796	4.08384	2.08483	2.04192	2.80875
	ZT13	1.47946	1.57469	1.59667	1.21005	1.36138	1.87263	1.97941	1.83409	1.82143	1.84685		ZT13	7.24487	4.30782	4.68146	4.16108	4.39834	2.61527	1.8365	1.43094	1.55505	2.15391		ZT13	3.79254	4.16965	4.95858	3.05237	2.98955	2.54899	1.98609	1.93178	2.94839	2.65724
	ZT17	0.849725	0.750055	0.923426	0.815111	0.699826	0.781906	0.815111	0.838026	0.771142	0.739728		ZT17	3.17545	1.44089	3.59741	2.50873	1.66666	1.15425	1.50208	1.74952	1.56586	1.47117		ZT17	0.466493	0.230035	0.779126	0.521207	0.316423	0.355995	0.281251	0.450603	0.456893	0.514031
	ZT21	0.760525	0.949387	0.639523	0.760525	0.861587	0.671318	0.556737	0.572389	0.596696	0.652961		ZT21	1.19496	0.730502	0.649301	0.810542	1.27188	1.07696	0.963903	0.83333	0.804943	0.745851		ZT21	2.62066	3.05237	1.44386	1.84028	2.23929	0.624134	0.168396	0.607067	0.323072	0.659721
Fig 2f	TG	PBS					Angptl8						TC	PBS					Angptl8						Glucose	PBS					Angptl8
	ZT1	1.3594	1.1981	1.7526	1.524	1.309	0.9964	1.4367	1.3778	1.151	1.2149		ZT1	2.2272	2.2448	2.4331	2.079	2.1694	2.1569	2.0514	2.1192	2.3352	2.5561		ZT1	6.13873	5.30268	5.51968	6.08462	5.41102	5.09404	6.86077	7.40104	7.8646	6.95284
	ZT5	1.4299	1.5341	1.7089	1.6837	1.3342	1.0099	1.6064	1.3409	1.2132	1.5526		ZT5	2.3477	2.1242	2.5662	2.4582	2.6239	1.9861	2.1519	2.0313	2.3025	2.5536		ZT5	4.53848	4.10896	4.05207	6.04579	4.18731	4.17166	2.67392	5.30797	5.33563	6.26982
	ZT9	1.1342	2.1575	1.5358	1.0468	0.9763	0.9292	1.0351	0.904	0.7729	0.9023		ZT9	2.1519	3.0558	2.7419	1.8054	2.423	1.8983	2.4984	2.0615	1.7551	1.8405		ZT9	5.70812	5.83627	5.41025	5.79108	5.29095	5.05298	5.52937	5.12684	5.42573	6.18205
	ZT13	1.2333	1.0031	0.662	0.7511	0.9863	0.7813	1.3644	0.7494	0.6536	0.8771		ZT13	2.1217	1.9761	2.1318	1.951	1.6622	1.9937	2.2347	1.3333	1.6572	2.3703		ZT13	3.74226	4.14957	4.49436	4.51648	4.85827	4.40313	4.72057	3.89901	5.00293	4.78231
	ZT17	1.3493	1.4316	1.1275	1.1846	1.7005	0.9023	1.3006	1.151	1.2837	1.1997		ZT17	2.1393	1.8656	2.2749	2.3653	2.172	2.0941	2.3025	1.8204	1.7853	2.1293		ZT17	5.12448	5.00095	5.2288	5.63791	5.78908	5.18471	5.41463	4.91857	5.74631	5.8406
	ZT21	1.1527	0.8116	1.8181	0.9611	1.4938	1.2501	1.2619	1.5039	1.025	0.8435		ZT21	2.295	2.1544	2.1845	2.0916	2.1494	2.6114	2.0339	1.8983	1.6371	1.956		ZT21	3.92324	3.75573	4.07223	4.39209	4.14763	3.89968	4.03964	3.08674	3.63726	4.31501

## Sheet: Figure 3
	Fig 3a Up			Fig 3a Down
	Time (d)	Angptl8		Time (d)	50% horse serum				Fig 3b	Circadian period
	1.80069	45.11		1.80208	30.569					50% Horse serum	22.8795	23.5872	23.0148	22.9223	23.4259	23.0531
	1.80764	47.931		1.80903	32.934					Angptl8	23.0103	23.7417	23.8753	23.6095	25.0857	24.3631
	1.81458	49.731		1.81597	33.082
	1.82153	51.56		1.82292	34.249
	1.82847	54.425		1.82986	35.136				Fig 3c	Amplitude
	1.83542	55.228		1.83681	35.972					50% Horse serum	1.43436	1.40805	1.4633	1.45371	1.40461	1.43974
	1.84236	55.125		1.84375	37.108					Angptl8	1.47259	1.42581	1.40297	1.42227	1.40485	1.41908
	1.84931	61.503		1.85069	40.541
	1.85625	61.361		1.85764	42.642
	1.86319	62.521		1.86458	42.462
	1.87014	63.853		1.87153	42.064
	1.87708	66.243		1.87847	42.852
	1.88403	69.648		1.88542	47.472
	1.89097	71.15		1.89236	47.252				Fig 3d	Per1	50% Horse serum			40nM Angptl8				Per2	50% Horse serum			40nM Angptl8				Bmal1	50% Horse serum			40nM Angptl8				Dbp	50% Horse serum			40nM Angptl8
	1.89792	72.558		1.89931	49.726					0h	1.13875	0.863012	0.998236	1.143	0.941368	0.915627		0h	1.80993	1.47012	1.61994	0.527023	1.2622	1.21078		0h	1.32459	1.03208	1.08339	0.700059	1.19379	1.10615		0h	0.418927	0.324159	0.354725	0.765658	1.10556	1.12879
	1.90486	73.452		1.90625	49.976					4h	0.176465	0.138452	0.164648	0.134235	0.219582	0.219582		4h	0.194243	0.165619	0.185044	0.53438	0.644359	0.644359		4h	1.41966	1.26186	1.27947	0.782167	1.01084	1.06847		4h	0.133487	0.111473	0.117829	0.174921	0.191415	0.202329
	1.91181	74.816		1.91319	51.213					8h	0.492247	0.343279	0.324762	0.409754	0.235342	0.252233		8h	0.149264	0.138306	0.134524	0.452483	0.331237	0.347705		8h	4.18593	3.33006	3.37655	3.49562	2.33844	2.43775		8h	0.0905446	0.0720315	0.0676752	0.122833	0.0880686	0.0950462
	1.91875	75.859		1.92014	55.113					12h	0.45611	0.311532	0.315881	0.374446	0.252233	0.312696		12h	0.133595	0.105546	0.112339	0.23422	0.23422	0.284389		12h	4.01541	3.02209	3.00122	2.47178	2.09297	2.50628		12h	0.143068	0.12894	0.132565	0.188779	0.165485	0.183617
	1.92569	76.58		1.92708	55.084					16h	0.700984	0.51315	0.546182	0.595772	0.433118	0.483917		16h	0.48161	0.431053	0.4588	0.527023	0.48496	0.465205		16h	2.91915	2.55894	2.48897	2.15181	1.82203	1.83471		16h	0.82632	0.734468	0.787184	0.484568	0.455263	0.448995
	1.93264	80.153		1.93403	54.726					20h	1.14667	0.887275	0.905918	0.604088	0.500982	0.552035		20h	1.52197	1.2622	1.3158	0.676395	0.705118	0.750507		20h	4.94355	4.09979	4.18593	2.15181	1.84747	1.93932		20h	1.09034	0.942636	1.00331	0.699682	0.67118	0.639392
	1.93958	79.677		1.94097	55.904					24h	0.964233	0.597683	0.70586	0.433118	0.477255	0.540674		24h	1.06138	0.821275	0.892508	0.471699	0.657899	0.631098		24h	4.90941	3.4475	3.79881	1.67661	1.83471	1.72375		24h	0.666544	0.53026	0.617612	0.471318	0.471318	0.487939
	1.94653	80.529		1.94792	55.686					28h	0.557658	0.413928	0.452959	0.518649	0.356712	0.39855		28h	0.523382	0.498594	0.541839	0.557073	0.347705	0.375253		28h	4.24436	3.54442	3.72063	4.07147	2.4547	2.61271		28h	0.319696	0.280247	0.286136	0.209464	0.192746	0.196796
	1.95347	81.365		1.95486	57.038					32h	0.446723	0.329295	0.331586	0.511509	0.387651	0.448392		32h	0.328949	0.288359	0.298528	0.383138	0.352559	0.383138		32h	4.48637	3.47147	3.54442	4.09979	4.04334	4.1283		32h	0.156558	0.13724	0.123688	0.115405	0.111473	0.115405
	1.96042	80.812		1.96181	57.659					36h	0.425565	0.35293	0.365376	0.460998	0.404113	0.445294		36h	0.274702	0.269048	0.265344	0.335861	0.370087	0.385803		36h	4.1283	3.85184	3.4475	3.77257	3.82524	4.15702		36h	0.129837	0.127165	0.114607	0.0970433	0.0990824	0.0950462
	1.96736	80.233		1.96875	56.943
	1.97431	78.977		1.97569	55.489
	1.98125	78.347		1.98264	54.46
	1.98819	76.685		1.98958	53.698
	1.99514	76.005		1.99653	52.92
	2.00208	75.757		2.00347	51.454
	2.00903	75.028		2.01042	50.648
	2.01597	74.697		2.01736	46.551
	2.02292	73.275		2.02431	45.715
	2.02986	66.958		2.03125	45.425
	2.03681	65.844		2.03819	44.561
	2.04375	64.082		2.04514	44.634
	2.05069	62.272		2.05208	43.056
	2.05764	59.811		2.05903	42.15
	2.06458	60.454		2.06597	39.265
	2.07153	58.689		2.07292	36.495
	2.07847	59.119		2.07986	37.386
	2.08542	56.734		2.08681	36.944
	2.09236	53.465		2.09375	35.972
	2.09931	48.316		2.10069	29.782
	2.10625	46.788		2.10764	28.784
	2.11319	45.71		2.11458	26.229
	2.12014	42.065		2.12153	25.018
	2.12708	40.543		2.12847	23.348
	2.13403	39.401		2.13542	21.489
	2.14097	37.814		2.14236	20.431
	2.14792	36.262		2.14931	18.623
	2.15486	32.506		2.15625	17.54
	2.16181	29.5		2.16319	15.706
	2.16875	27.297		2.17014	11.175
	2.17569	22.756		2.17708	9.273
	2.18264	21.282		2.18403	7.85
	2.18958	16.238		2.19097	6.715
	2.19653	12.825		2.19792	5.57
	2.20347	10.963		2.20486	2.014
	2.21042	8.789		2.21181	-1.302
	2.21736	5.266		2.21875	-4.556
	2.22431	2.952		2.22569	-7.4
	2.23125	0.631		2.23264	-9.312
	2.23819	-2.08		2.23958	-11.29
	2.24514	-8.845		2.24653	-14.285
	2.25208	-10.544		2.25347	-15.629
	2.25903	-12.031		2.26042	-17.325
	2.26597	-15.009		2.26736	-20.748
	2.27292	-17.389		2.27431	-23.812
	2.27986	-20.875		2.28125	-25.069
	2.28681	-23.751		2.28819	-27.392
	2.29375	-27.204		2.29514	-29.578
	2.30069	-28.788		2.30208	-31.974
	2.30764	-30.388		2.30903	-34.607
	2.31458	-35.266		2.31597	-37.543
	2.32153	-37.152		2.32292	-38.892
	2.32847	-39.724		2.32986	-40.233
	2.33542	-43.702		2.33681	-44.607
	2.34236	-45.408		2.34375	-46.188
	2.34931	-48.816		2.35069	-51.055
	2.35625	-50.517		2.35764	-52.504
	2.36319	-52.982		2.36458	-53.846
	2.37014	-54.709		2.37153	-55.195
	2.37708	-56.967		2.37847	-56.561
	2.38403	-62.239		2.38542	-60.703
	2.39097	-64.004		2.39236	-64.32
	2.39792	-67.217		2.39931	-64.182
	2.40486	-69.348		2.40625	-67.379
	2.41181	-72.825		2.41319	-69.351
	2.41875	-74.999		2.42014	-72.186
	2.42569	-77.385		2.42708	-73.959
	2.43264	-80.1		2.43403	-75.353
	2.43958	-85.383		2.44097	-76.752
	2.44653	-87.595		2.44792	-79.391
	2.45347	-89.101		2.45486	-80.59
	2.46042	-92.161		2.46181	-82.242
	2.46736	-92.749		2.46875	-84.032
	2.47431	-95.937		2.47569	-85.45
	2.48125	-96.251		2.48264	-85.319
	2.48819	-98.161		2.48958	-86.425
	2.49514	-99.428		2.49653	-87.853
	2.50208	-101.355		2.50347	-88.617
	2.50903	-103.695		2.51042	-89.14
	2.51597	-105.637		2.51736	-90.082
	2.52292	-104.363		2.52431	-90.054
	2.52986	-106.012		2.53125	-91.072
	2.53681	-107.117		2.53819	-90.281
	2.54375	-106.757		2.54514	-90.751
	2.55069	-108.641		2.55208	-91.744
	2.55764	-109.297		2.55903	-92.93
	2.56458	-110.257		2.56597	-93.094
	2.57153	-109.711		2.57292	-91.238
	2.57847	-110.945		2.57986	-91.83
	2.58542	-111.268		2.58681	-91.344
	2.59236	-107.604		2.59375	-90.129
	2.59931	-109.426		2.60069	-91.359
	2.60625	-110.422		2.60764	-92.129
	2.61319	-109.27		2.61458	-91.179
	2.62014	-110.049		2.62153	-90.05
	2.62708	-109.044		2.62847	-88.798
	2.63403	-110.229		2.63542	-86.276
	2.64097	-107.695		2.64236	-87.116
	2.64792	-106.739		2.64931	-86.022
	2.65486	-105.645		2.65625	-83.636
	2.66181	-103.272		2.66319	-83.264
	2.66875	-104.986		2.67014	-83.443
	2.67569	-99.561		2.67708	-81.795
	2.68264	-101.06		2.68403	-80.042
	2.68958	-97.463		2.69097	-79.51
	2.69653	-93.588		2.69792	-76.748
	2.70347	-95.528		2.70486	-75.027
	2.71042	-93.298		2.71181	-73.2
	2.71736	-92.817		2.71875	-71.991
	2.72431	-88.614		2.72569	-71.188
	2.73125	-88.096		2.73264	-64.913
	2.73819	-81.694		2.73958	-63.761
	2.74514	-82.246		2.74653	-61.817
	2.75208	-77.341		2.75347	-59.967
	2.75903	-73.39		2.76042	-56.673
	2.76597	-72.464		2.76736	-53.096
	2.77292	-69.326		2.77431	-51.981
	2.77986	-66.096		2.78125	-47.247
	2.78681	-60.203		2.78819	-44.43
	2.79375	-56.928		2.79514	-39.451
	2.80069	-52.808		2.80208	-36.012
	2.80764	-54.758		2.80903	-32.6
	2.81458	-46.827		2.81597	-28.118
	2.82153	-41.633		2.82292	-22.881
	2.82847	-36.354		2.82986	-17.671
	2.83542	-29.385		2.83681	-16.491
	2.84236	-23.414		2.84375	-13.103
	2.84931	-22.216		2.85069	-7.484
	2.85625	-15.658		2.85764	-2.972
	2.86319	-10.166		2.86458	-1.63
	2.87014	-10.72		2.87153	8.575
	2.87708	-1.617		2.87847	11.651
	2.88403	-0.669		2.88542	16.719
	2.89097	5.977		2.89236	22.92
	2.89792	12.68		2.89931	28.602
	2.90486	18.195		2.90625	31.094
	2.91181	20.999		2.91319	35.175
	2.91875	24.123		2.92014	38.189
	2.92569	32.017		2.92708	42.765
	2.93264	37.877		2.93403	49.453
	2.93958	38.324		2.94097	52.086
	2.94653	43.001		2.94792	58.777
	2.95347	45.12		2.95486	62.317
	2.96042	49.012		2.96181	63.875
	2.96736	52.395		2.96875	65.537
	2.97431	57.301		2.97569	65.737
	2.98125	63.01		2.98264	74.693
	2.98819	67.458		2.98958	79.417
	2.99514	71.87		2.99653	78.68
	3.00208	74.998		3.00347	77.425
	3.00903	76.221		3.01042	88.393
	3.01597	77.342		3.01736	87.633
	3.02292	80.59		3.02431	90.88
	3.02986	85.546		3.03125	97.401
	3.03681	88.211		3.03819	96.746
	3.04375	88.766		3.04514	98.553
	3.05069	92.614		3.05208	99.921
	3.05764	91.277		3.05903	98.723
	3.06458	94.272		3.06597	103.156
	3.07153	92.599		3.07292	105.587
	3.07847	101.193		3.07986	106.672
	3.08542	100.43		3.08681	106.257
	3.09236	103.922		3.09375	108.262
	3.09931	108.989		3.10069	109.187
	3.10625	111.331		3.10764	109.088
	3.11319	110.053		3.11458	111.433
	3.12014	111.915		3.12153	110.305
	3.12708	110.372		3.12847	109.185
	3.13403	110.449		3.13542	108.629
	3.14097	111.036		3.14236	111.229
	3.14792	114.32		3.14931	111.195
	3.15486	114.101		3.15625	113.315
	3.16181	114.984		3.16319	112.456
	3.16875	113.729		3.17014	111.167
	3.17569	118.107		3.17708	108.359
	3.18264	116.505		3.18403	107.306
	3.18958	115.806		3.19097	106.173
	3.19653	114.516		3.19792	109.693
	3.20347	112.983		3.20486	105.57
	3.21042	113.691		3.21181	104.552
	3.21736	109.804		3.21875	101.733
	3.22431	107.682		3.22569	100.354
	3.23125	106.122		3.23264	98.247
	3.23819	104.694		3.23958	97.265
	3.24514	103.159		3.24653	95.894
	3.25208	101.636		3.25347	93.603
	3.25903	97.426		3.26042	89.772
	3.26597	97.34		3.26736	86.969
	3.27292	95.144		3.27431	82.49
	3.27986	93.672		3.28125	81.001
	3.28681	91.823		3.28819	79.592
	3.29375	86.708		3.29514	74.461
	3.30069	84.178		3.30208	70.425
	3.30764	77.246		3.30903	65.301
	3.31458	75.328		3.31597	63.673
	3.32153	71.19		3.32292	59.822
	3.32847	68.221		3.32986	58.605
	3.33542	65.727		3.33681	55.845
	3.34236	55.594		3.34375	49.819
	3.34931	54.254		3.35069	48.645
	3.35625	54.457		3.35764	47.525
	3.36319	53.145		3.36458	41.685
	3.37014	45.81		3.37153	38.036
	3.37708	37.178		3.37847	33.761
	3.38403	32.351		3.38542	29.524
	3.39097	28.027		3.39236	22.113
	3.39792	23.921		3.39931	17.723
	3.40486	18.453		3.40625	15.627
	3.41181	16.647		3.41319	12.657
	3.41875	15.446		3.42014	11.216
	3.42569	14.07		3.42708	7.917
	3.43264	12.897		3.43403	9.779
	3.43958	5.337		3.44097	5.916
	3.44653	4.193		3.44792	1.503
	3.45347	3.063		3.45486	-2.427
	3.46042	-3.154		3.46181	-3.1
	3.46736	-6.774		3.46875	-3.764
	3.47431	-10.779		3.47569	-10.965
	3.48125	-13.131		3.48264	-14.983
	3.48819	-18.231		3.48958	-17.162
	3.49514	-28.335		3.49653	-23.045
	3.50208	-30.554		3.50347	-26.304
	3.50903	-31.763		3.51042	-30.806
	3.51597	-38.638		3.51736	-32.921
	3.52292	-41.874		3.52431	-35.592
	3.52986	-46.983		3.53125	-39.264
	3.53681	-49.89		3.53819	-42.178
	3.54375	-50.891		3.54514	-47.749
	3.55069	-58.343		3.55208	-50.08
	3.55764	-59.992		3.55903	-51.331
	3.56458	-63.86		3.56597	-54.675
	3.57153	-66.074		3.57292	-55.188
	3.57847	-71.532		3.57986	-57.905
	3.58542	-72.384		3.58681	-58.408
	3.59236	-75.425		3.59375	-61.719
	3.59931	-73.657		3.60069	-63.098
	3.60625	-77.055		3.60764	-64.376
	3.61319	-80.09		3.61458	-66.299
	3.62014	-81.061		3.62153	-66.742
	3.62708	-81.956		3.62847	-65.197
	3.63403	-82.573		3.63542	-65.619
	3.64097	-82.862		3.64236	-66.854
	3.64792	-82.519		3.64931	-67.256
	3.65486	-84.046		3.65625	-66.389
	3.66181	-83.913		3.66319	-64.314
	3.66875	-83.945		3.67014	-67.145
	3.67569	-81.805		3.67708	-69.099
	3.68264	-81.268		3.68403	-69.452
	3.68958	-80.097		3.69097	-67.433
	3.69653	-75.055		3.69792	-62.662
	3.70347	-76.372		3.70486	-62.986
	3.71042	-75.222		3.71181	-61.338
	3.71736	-75.584		3.71875	-59.781
	3.72431	-73.318		3.72569	-58.599
	3.73125	-70.312		3.73264	-58.884
	3.73819	-69.898		3.73958	-58.226
	3.74514	-68.59		3.74653	-56.666
	3.75208	-67.556		3.75347	-53.186
	3.75903	-62.931		3.76042	-48.753
	3.76597	-59.796		3.76736	-47.763
	3.77292	-60.121		3.77431	-47.96
	3.77986	-55.992		3.78125	-45.454
	3.78681	-53.393		3.78819	-44.356
	3.79375	-51.291		3.79514	-45.862
	3.80069	-50.441		3.80208	-41.709
	3.80764	-47.589		3.80903	-41.89
	3.81458	-42.432		3.81597	-38.601
	3.82153	-37.121		3.82292	-36.05
	3.82847	-36.077		3.82986	-34.12
	3.83542	-28.178		3.83681	-29.171
	3.84236	-28.494		3.84375	-26.492
	3.84931	-26.41		3.85069	-25.381
	3.85625	-21.48		3.85764	-23.528
	3.86319	-20.708		3.86458	-22.854
	3.87014	-14.383		3.87153	-22.02
	3.87708	-14.236		3.87847	-20.71
	3.88403	-13.617		3.88542	-13.858
	3.89097	-6.117		3.89236	-12.84
	3.89792	-5.088		3.89931	-6.249
	3.90486	4.464		3.90625	-6.027
	3.91181	4.285		3.91319	-5.757
	3.91875	5.695		3.92014	-5.713
	3.92569	7.791		3.92708	-4.391
	3.93264	9.973		3.93403	-2.248
	3.93958	13.526		3.94097	-1.962
	3.94653	17.813		3.94792	1.275
	3.95347	23.248		3.95486	3.377
	3.96042	23.319		3.96181	8.302
	3.96736	23.865		3.96875	8.513
	3.97431	24.406		3.97569	8.543
	3.98125	29.439		3.98264	8.581
	3.98819	29.476		3.98958	10.701
	3.99514	30.68		3.99653	12.233
	4.00208	30.786		4.00347	13.077
	4.00903	33.959		4.01042	13.771
	4.01597	34.045		4.01736	13.849
	4.02292	37.649		4.02431	15.678
	4.02986	37.953		4.03125	17.689
	4.03681	40.799		4.03819	18.179
	4.04375	44.483		4.04514	17.9
	4.05069	44.557		4.05208	20.673
	4.05764	46.659		4.05903	19.843
	4.06458	49.828		4.06597	20.93
	4.07153	49.937		4.07292	21.455
	4.07847	51.64		4.07986	28.637
	4.08542	51.773		4.08681	28.792
	4.09236	51.916		4.09375	28.954
	4.09931	56.327		4.10069	27.193
	4.10625	58.226		4.10764	27.864
	4.11319	58.404		4.11458	28.047
	4.12014	56.588		4.12153	29.404
	4.12708	56.788		4.12847	31.536
	4.13403	58.469		4.13542	31.74
	4.14097	58.691		4.14236	30.272
	4.14792	58.923		4.14931	29.573
	4.15486	58.75		4.15625	29.797
	4.16181	62.716		4.16319	30.029
	4.16875	58.36		4.17014	30.476
	4.17569	59.636		4.17708	30.72
	4.18264	59.92		4.18403	30.534
	4.18958	60.215		4.19097	30.105
	4.19653	61.408		4.19792	29.147
	4.20347	60.441		4.20486	29.417
	4.21042	57.776		4.21181	31.753
	4.21736	58.11		4.21875	32.035
	4.22431	58.454		4.22569	27.069
	4.23125	57.873		4.23264	27.363
	4.23819	56.996		4.23958	29.794
	4.24514	57.143		4.24653	30.1
	4.25208	52.816		4.25347	27.171
	4.25903	51.662		4.26042	24.094
	4.26597	50.25		4.26736	23.04
	4.27292	48.655		4.27431	22.179
	4.27986	45.695		4.28125	21.231
	4.28681	46.122		4.28819	19.977
	4.29375	43.351		4.29514	20.338
	4.30069	43.795		4.30208	19.331
	4.30764	38.113		4.30903	18.232
	4.31458	41.833		4.31597	17.073
	4.32153	38.841		4.32292	15.319
	4.32847	36.102		4.32986	14.349
	4.33542	35.515		4.33681	13.81
	4.34236	35.26		4.34375	11.866
	4.34931	34.515		4.35069	11.144
	4.35625	27.957		4.35764	11.535
	4.36319	24.781		4.36458	5.787
	4.37014	24.81		4.37153	4.836
	4.37708	24.925		4.37847	6.592
	4.38403	24.412		4.38542	4.304
	4.39097	23.864		4.39236	3.531
	4.39792	22.425		4.39931	0.018
	4.40486	19.566		4.40625	-0.205
	4.41181	18.326		4.41319	-0.376
	4.41875	14.528		4.42014	-1.262
	4.42569	11.165		4.42708	-3.907
	4.43264	11.753		4.43403	-3.589
	4.43958	12.348		4.44097	-6.625
	4.44653	5.996		4.44792	-6.401
	4.45347	4.732		4.45486	-11.015
	4.46042	3.938		4.46181	-11.73
	4.46736	-2.201		4.46875	-11.785
	4.47431	-8.898		4.47569	-13.728
	4.48125	-11.063		4.48264	-16.153
	4.48819	-11.512		4.48958	-17.554
	4.49514	-13.982		4.49653	-19.492
	4.50208	-17.62		4.50347	-21.177
	4.50903	-17.727		4.51042	-22.868
	4.51597	-20.703		4.51736	-23.365
	4.52292	-22.365		4.52431	-22.998
	4.52986	-23.479		4.53125	-26.141
	4.53681	-25.63		4.53819	-25.651
	4.54375	-31.132		4.54514	-25.893
	4.55069	-34.776		4.55208	-25.397
	4.55764	-34.086		4.55903	-27.099
	4.56458	-33.588		4.56597	-28.493
	4.57153	-36.751		4.57292	-27.99
	4.57847	-39.535		4.57986	-29.74
	4.58542	-40.562		4.58681	-31.741
	4.59236	-41.043		4.59375	-32.914
	4.59931	-45.208		4.60069	-33.037
	4.60625	-45.355		4.60764	-33.457
	4.61319	-46.248		4.61458	-32.939
	4.62014	-45.939		4.62153	-33.146
	4.62708	-48.452		4.62847	-33.753
	4.63403	-50.49		4.63542	-33.698
	4.64097	-49.752		4.64236	-35.158
	4.64792	-49.011		4.64931	-34.631
	4.65486	-50.45		4.65625	-38.256
	4.66181	-50.343		4.66319	-37.725
	4.66875	-49.592		4.67014	-36.997
	4.67569	-50.526		4.67708	-36.463
	4.68264	-50.131		4.68403	-36.415
	4.68958	-52.974		4.69097	-36.684
	4.69653	-53.244		4.69792	-36.146
	4.70347	-52.479		4.70486	-36.891
	4.71042	-55.784		4.71181	-35.485
	4.71736	-55.189		4.71875	-35.708
	4.72431	-54.417		4.72569	-34.433
	4.73125	-55.284		4.73264	-34.62
	4.73819	-54.647		4.73958	-33.343
	4.74514	-53.73		4.74653	-34.906
	4.75208	-53.269		4.75347	-34.359
	4.75903	-52.487		4.76042	-35.727
	4.76597	-56.069		4.76736	-35.178
	4.77292	-55.284		4.77431	-33.351
	4.77986	-53.458		4.78125	-32.801
	4.78681	-52.669		4.78819	-32.251
	4.79375	-53.888		4.79514	-31.962
	4.80069	-53.097		4.80208	-31.411
	4.80764	-49.605		4.80903	-30.86
	4.81458	-48.813		4.81597	-29.657
	4.82153	-50.852		4.82292	-28.116
	4.82847	-50.372		4.82986	-27.564
	4.83542	-49.628		4.83681	-27.555
	4.84236	-48.832		4.84375	-27.167
	4.84931	-43.293		4.85069	-26.615
	4.85625	-42.496		4.85764	-22.651
	4.86319	-41.698		4.86458	-22.1
	4.87014	-46.337		4.87153	-24.057
	4.87708	-40.225		4.87847	-23.505
	4.88403	-39.427		4.88542	-21.978
	4.89097	-38.628		4.89236	-21.428
	4.89792	-38.178		4.89931	-21.352
	4.90486	-37.563		4.90625	-20.802
	4.91181	-39.924		4.91319	-20.253
	4.91875	-39.127		4.92014	-18.914
	4.92569	-35.013		4.92708	-17.882
	4.93264	-34.216		4.93403	-16.737
	4.93958	-33.419		4.94097	-14.838
	4.94653	-32.27		4.94792	-14.292
	4.95347	-31.475		4.95486	-10.46
	4.96042	-30.707		4.96181	-11.333
	4.96736	-29.914		4.96875	-10.791
	4.97431	-27.948		4.97569	-11.232
	4.98125	-27.156		4.98264	-11.776
	4.98819	-25.521		4.98958	-10.679
	4.99514	-23.654		4.99653	-10.141
	5.00208	-22.865		5.00347	-6.739
	5.00903	-20.134		5.01042	-6.203
	5.01597	-18.859		5.01736	-5.149
	5.02292	-17.297		5.02431	-5.898
	5.02986	-17.096		5.03125	-5.366
	5.03681	-15.733		5.03819	-4.836
	5.04375	-15.535		5.04514	-3.238
	5.05069	-13.749		5.05208	1.574
	5.05764	-14.326		5.05903	2.1
	5.06458	-12.199		5.06597	0.389
	5.07153	-8.785		5.07292	0.911
	5.07847	-8.015		5.07986	3.158
	5.08542	-9.148		5.08681	3.676
	5.09236	-8.381		5.09375	3.294
	5.09931	-3.945		5.10069	3.661
	5.10625	-2.851		5.10764	4.174
	5.11319	-1.5		5.11458	5.508
	5.12014	-1.334		5.12153	7.724
	5.12708	0.012		5.12847	8.231
	5.13403	0.842		5.13542	8.735
	5.14097	2.321		5.14236	8.878
	5.14792	3.117		5.14931	11.804
	5.15486	6.261		5.15625	11.363
	5.16181	7.002		5.16319	11.858
	5.16875	7.742		5.17014	12.352
	5.17569	7.03		5.17708	13.079
	5.18264	10.697		5.18403	16.202
	5.18958	11.714		5.19097	17.453
	5.19653	14.702		5.19792	17.937
	5.20347	15.426		5.20486	17.384
	5.21042	16.159		5.21181	17.863
	5.21736	16.878		5.21875	18.339
	5.22431	12.399		5.22569	17.834
	5.23125	13.111		5.23264	18.305
	5.23819	15.316		5.23958	18.774
	5.24514	16.022		5.24653	19.21
	5.25208	16.724		5.25347	19.673
	5.25903	18.918		5.26042	19.24
	5.26597	19.613		5.26736	19.697
	5.27292	21.091		5.27431	20.152
	5.27986	21.367		5.28125	23.205
	5.28681	22.052		5.28819	23.654
	5.29375	22.733		5.29514	23.638
	5.30069	23.654		5.30208	23.439
	5.30764	27.949		5.30903	23.879
	5.31458	29.279		5.31597	24.317
	5.32153	29.945		5.32292	25.792
	5.32847	30.608		5.32986	25.641
	5.33542	26.213		5.33681	26.069
	5.34236	27.28		5.34375	25.582
	5.34931	27.931		5.35069	26.004
	5.35625	28.578		5.35764	26.295
	5.36319	32.019		5.36458	25.191
	5.37014	30.586		5.37153	25.603
	5.37708	31.222		5.37847	26.415
	5.38403	29.889		5.38542	26.822
	5.39097	30.517		5.39236	24.304
	5.39792	33.272		5.39931	24.704
	5.40486	33.891		5.40625	27.155
	5.41181	34.565		5.41319	27.548
	5.41875	35.176		5.42014	27.938
	5.42569	35.783		5.42708	25.964
	5.43264	36.017		5.43403	26.912
	5.43958	34.421		5.44097	27.292
	5.44653	35.015		5.44792	29.313
	5.45347	34.939		5.45486	29.686
	5.46042	36.461		5.46181	29.305
	5.46736	34.949		5.46875	26.479
	5.47431	33.292		5.47569	24.185
	5.48125	32.235		5.48264	24.545
	5.48819	34.434		5.48958	26.025
	5.49514	28.502		5.49653	26.378
	5.50208	30.491		5.50347	24.112
	5.50903	27.999		5.51042	24.308
	5.51597	28.325		5.51736	24.381
	5.52292	24.888		5.52431	23.664
	5.52986	25.042		5.53125	20.4
	5.53681	24.61		5.53819	19.359
	5.54375	24.157		5.54514	19.093
	5.55069	20.568		5.55208	20.013
	5.55764	19.601		5.55903	19.004
	5.56458	20.056		5.56597	16.356
	5.57153	18.542		5.57292	15.724
	5.57847	14.546		5.57986	16.034
	5.58542	14.262		5.58681	16.342
	5.59236	11.972		5.59375	10.085
	5.59931	12.471		5.60069	10.386
	5.60625	9.498		5.60764	10.82
	5.61319	8.79		5.61458	11.113
	5.62014	6.361		5.62153	6.6
	5.62708	6.803		5.62847	6.886
	5.63403	6.461		5.63542	5.917
	5.64097	4.665		5.64236	4.334
	5.64792	4.694		5.64931	4.609
	5.65486	5.159		5.65625	5.908
	5.66181	5.619		5.66319	6.177
	5.66875	1.608		5.67014	4.318
	5.67569	2.06		5.67708	4.58
	5.68264	-1.183		5.68403	1.544
	5.68958	0.955		5.69097	1.798
	5.69653	-1.519		5.69792	1.949
	5.70347	-2.582		5.70486	1.518
	5.71042	-6.109		5.71181	-1.272
	5.71736	-5.944		5.71875	-1.032
	5.72431	-5.522		5.72569	-0.277
	5.73125	-5.103		5.73264	0.45
	5.73819	-6.626		5.73958	0.187
	5.74514	-6.216		5.74653	-3.027
	5.75208	-4.879		5.75347	-2.882
	5.75903	-4.477		5.76042	-2.584
	5.76597	-5.899		5.76736	-2.387
	5.77292	-5.904		5.77431	-2.174
	5.77986	-7.034		5.78125	-5.405
	5.78681	-7.77		5.78819	-5.266
	5.79375	-8.172		5.79514	-5.063
	5.80069	-9.082		5.80208	-2.904
	5.80764	-9.431		5.80903	-2.708
	5.81458	-10.076		5.81597	-4.743
	5.82153	-12.138		5.82292	-6.988
	5.82847	-11.912		5.82986	-6.802
	5.83542	-11.553		5.83681	-6.619
	5.84236	-9.346		5.84375	-6.718
	5.84931	-8.994		5.85069	-4.094
	5.85625	-8.645		5.85764	-6.099
	5.86319	-8.591		5.86458	-5.929
	5.87014	-8.25		5.87153	-5.762
	5.87708	-8.525		5.87847	-6.777
	5.88403	-12.145		5.88542	-5.666
	5.89097	-7.859		5.89236	-7.083
	5.89792	-11.296		5.89931	-5.883
	5.90486	-10.972		5.90625	-7.147
	5.91181	-10.953		5.91319	-6.152
	5.91875	-11.231		5.92014	-6.853
	5.92569	-10.321		5.92708	-5.864
	5.93264	-10.475		5.93403	-4.916
	5.93958	-10.167		5.94097	-4.78
	5.94653	-9.863		5.94792	-4.647
	5.95347	-11.098		5.95486	-4.355
	5.96042	-10.799		5.96181	-4.228
	5.96736	-10.504		5.96875	-4.988
	5.97431	-12.751		5.97569	-5.363
	5.98125	-9.257		5.98264	-6.021
	5.98819	-10.081		5.98958	-5.992
	5.99514	-9.797		5.99653	-5.792
	6.00208	-10.022		6.00347	-9.012

## Sheet:  Figure 4
Fig 4a		PBS				Angptl8
	Bmal1	0.818905	0.896123	1.04374	1.24123	1.20729	1.34889	1.74324	1.66067
	Clock	0.779247	1.04258	0.876698	1.30148	1.29249	1.40459	1.56933	1.50541
	Per1	0.880139	0.936793	1.06128	1.12179	2.3227	2.59512	2.83983	2.93997
	Per2	0.892	1.03177	0.923456	1.15278	1.07558	1.1608	1.32419	1.23552
	Cry1	1.01122	1.26234	0.821368	0.90507	1.37183	1.47029	1.12983	1.12983
	Cry2	0.860701	0.891053	1.1436	1.10465	1.40794	1.5407	1.83221	1.84495
	Rorα	0.7762	1.06032	0.962261	1.20122	1.23499	1.26971	1.48916	1.46866
	Rorγ	0.870144	0.972201	1.06387	1.09378	0.888427	0.900829	0.985772	0.932597
	Nr1d1	0.914076	0.926836	1.08703	1.07206	1.38548	1.52667	1.70573	1.65908
	Nr1d2	0.797719	0.995817	0.988938	1.21753	1.19247	1.28695	1.50938	1.43789
	Dbp	0.835422	0.864883	1.11001	1.18968	1.08717	1.14122	1.44451	1.51632
Fig 4b	0nM	10nM	40nM	80nM
	0.956276	1.06843	2.61262	4.54884
	1.05373	1.07587	2.76159	4.42445
	0.989999	1.09088	2.83923	4.74201
Fig 4c		PBS			Angptl8
	0min	1.03202	0.943091	1.02489	0.930107	1.09086	1.01078
	5min	1.04643	1.13719	1.01781	0.98314	1.11378	1.06841
	10min	1.0537	1.16108	1.07584	1.20203	1.35235	1.35235
	20min	1.04643	0.996864	1.04643	1.24442	1.46965	1.40978
	30min	1.1451	1.08333	1.01078	1.26179	1.47987	1.4394
	40min	1.1451	1.11378	1.07584	1.42946	1.54271	1.46965
	50min	1.07584	1.18548	1.07584	1.58608	1.57513	1.58608
	60min	1.04643	1.07584	1.06103	1.74771	2.04978	2.21218
	120min	1.15306	1.10609	1.0537	2.54113	3.19423	3.44731
Fig 4d	Relative luciferase activity
	No stimulus	1.04901	1.08079	1.09139	1.26093	0.863576	0.953642	0.831788	0.868874
	BSA	1.13377	0.8	0.890066	0.895364	0.921854	0.884768	0.969536	0.768212
	PBS	1.22914	1.03841	1.13907	0.82649	1.04901	0.82649	1.03841	0.974834
	Angptl8	1.5947	2.19868	1.78013	1.97616	2.4106	2.74967	1.78013	2.23046
	50% Horse serum	2.89801	3.02517	2.1457	2.18278	2.47417	3.00397	2.84503	3.17881
Fig 4e		PBS			Angptl8
	0min	1.01614	1.00912	0.974744	0.94809	0.935037	0.995226
	60min	1.38808	1.28618	1.25101	2.07498	2.03227	2.16309
	90min	1.83159	1.80637	1.69713	4.06455	3.9534	3.9534
	120min	4.03647	3.89898	3.89898	8.71255	8.9575	8.35764
Fig 4g	Per1	PBS					Angptl8
	0h	0.814817	0.949044	1.16034	0.814817	1.26098
	1h	7.38474	3.82258	5.71418	4.57746	5.87483	7.64516	4.27092	5.87483	5.25812	11.1932
	2h	7.43611	6.6555	8.60126	6.04	8.13729	11.0391	34.405	16.7321	11.5879	33.697
Fig 4h	Per1	Empty						Control IgG						Anti-Angptl8
	0min	0.638408	0.890416	0.915449	0.902846	1.33104	1.32184
	30min							3.3002	3.01582	2.33359	4.38492	3.8173	3.05792	1.73213	1.42657	1.74418	1.47688	2.14734	2.00354	2.50108	2.34982
	60min							3.14389	3.23228	3.84385	4.29468	4.00708	5.10727	3.61138	3.25476	3.20995	3.95191	4.69964	4.44613	3.76474	4.5082

## Sheet:  Figure 5
Fig 5b	vehicle	vehicle	u0126	SB203580	Bay11-7082	Wortamannin
	0.833267	2.8036	2.86123	0.827637	0.74448	0.817565
	0.792906	2.66886	2.69	0.787039	0.712363	0.771189
	0.870939	2.43985	2.44432	0.724856	0.652053	0.695904
	1.03137	2.93456	2.97444	0.912517	0.814713	0.882526
	1.20936	2.7825	2.81527	0.851598	0.760597	0.82275
	1.26216	2.5487	2.55918	0.770386	0.69485	0.750971
Fig 5c	vehicle	vehicle	u0126	SB203580	Bay11-7082	Wortamannin
	0.910973	1.99374	1.80936	1.56426	1.40979	1.44943
	1.08334	2.07841	1.86023	1.65345	1.31538	1.34302
	1.03921	1.51098	2.48885	1.74773	1.33374	1.40005
	0.969613	1.99374	1.73566	1.63069	1.36177	1.49017
	0.996872	1.97997	1.64203	1.61942	1.37124	1.40979
Fig 5e	vehicle	vehicle	u0126	SB203580	Bay11-7082	Wortamannin
	0.956888	1.40832	1.32868	0.766806	0.757693	0.739338
	0.987972	1.43962	1.38316	0.808206	0.795577	0.738265
	1.05514	1.60457	1.36515	0.883975	0.829566	0.7172

## Sheet:  Figure 6
Fig 6a	Per2	WT			Per1 KO				Bmal1	WT			Per1 KO				Dbp	WT			Per1 KO
	0h	1.00675	1.0208	0.972453	0.800904	0.757701	0.757701		0h	1.03492	0.992757	0.972327	1.00662	1.01362	0.97909		0h	1.11839	0.966886	0.914729	2.02991	1.84218	1.76714
	4h	0.57423	0.550838	0.499896	0.74727	0.697227	0.716829		4h	0.882405	0.864246	0.870257	1.18059	1.14038	1.16434		4h	0.203263	0.172112	0.161703	0.946987	0.818706	0.841723
	8h	0.299308	0.314188	0.32753	0.41171	0.408866	0.406042		8h	2.06983	2.09873	2.15773	2.49582	2.47858	2.51318		8h	0.115136	0.101631	0.0981694	0.460546	0.432693	0.37408
	12h	0.204433	0.19207	0.194751	0.493014	0.496443	0.493014		12h	2.14282	2.09873	2.05553	3.29325	3.1591	3.24791		12h	0.174514	0.158375	0.148797	0.927499	0.753363	0.748159
	16h	0.397686	0.397686	0.368491	0.46642	0.450532	0.5104		16h	1.81443	1.70469	1.71655	3.05149	3.1591	3.03041		16h	0.476787	0.400929	0.389965	1.0878	0.953574	0.927499
	20h	0.590374	0.590374	0.570264	0.499896	0.486227	0.486227		20h	1.75262	1.68123	1.71655	3.73087	3.78295	3.67951		20h	0.65131	0.55533	0.55533	1.37689	1.21539	1.17399
	24h	0.426229	0.472931	0.482868	0.682878	0.64158	0.64158		24h	1.48402	1.51521	1.49434	8.05293	7.72488	7.83272		24h	0.483443	0.392678	0.387271	1.50673	1.25825	1.22384
Fig 6b	Cpt1a	WT			Per1 KO				Hmgcr	WT			Per1 KO				Pck1	WT			Per1 KO
	0h	0.913964	1.01411	1.07193	0.864663	1.02116	1.21437		0h	1.00231	0.995384	1.00231	0.928726	1.20024	1.10445		0h	1.17421	1.02932	0.79647	1.3582	1.41587	1.1421
	4h	0.619944	0.641806	0.732149	1.10207	1.14093	1.49507		4h	1.19195	1.50872	1.28639	1.19195	1.58373	1.59474		4h	0.193673	0.285525	0.145762	1.15804	1.43564	1.53868
	8h	0.664439	0.747533	0.835209	0.966077	1.00015	1.13305		8h	1.08924	1.37872	1.37872	1.30435	2.01856	1.34102		8h	0.116766	0.246847	0.19502	0.438817	0.525474	0.497129
	12h	0.702324	0.717082	0.882831	0.933168	0.864663	1.19765		12h	0.738836	0.689358	0.860547	1.59474	2.04674	1.90967		12h	0.219408	0.172144	0.134129	0.387345	0.213409	0.155145
	16h	0.986376	0.979563	1.10207	0.841019	0.801186	1.0071		16h	0.718632	0.638751	0.770211	1.24257	1.4983	1.62825		16h	0.321233	0.228726	0.339549	0.409431	0.544005	0.638028
	20h	1.01411	1.05717	1.1649	0.888972	0.895155	1.12522		20h	0.559933	0.494254	0.612731	1.0163	1.29534	1.40769		20h	0.382012	0.243449	0.426817	0.225577	0.270124	0.235156
	24h	0.757968	0.864663	0.952776	0.993237	0.972796	1.23989		24h	0.308496	0.401459	0.337586	0.786395	0.52607	0.922311		24h	0.283553	0.158405	0.220935	0.118396	0.207573	0.233532
Fig 6c	Per2	Ad-scramble shRNA			Ad-Per1 shRNA				Bmal1	Ad-scramble shRNA			Ad-Per1 shRNA				Dbp	Ad-scramble shRNA			Ad-Per1 shRNA
	ZT1	0.825664	1.14363	1.0307	0.759766	1.00252	0.533524		ZT1	0.942992	1.17717	0.879843	1.57496	1.09833	0.861736		ZT1	1.3781	0.808141	0.813762	0.764548	0.780612	0.504413
	ZT5	3.58911	2.10472	3.03906	1.69775	2.41769	2.04716		ZT5	0.347556	0.359813	0.109221	0.129886	0.0964094	0.130789		ZT5	30.1206	21.4466	35.0825	22.5129	27.1462	22.9859
	ZT9	4.51156	2.89513	6.7441	2.91526	3.19015	3.49097		ZT9	0.0577241	0.135402	0.0833495	0.0492176	0.0546103	0.0799542		ZT9	51.3637	52.443	65.014	32.0595	30.3301	29.2969
	ZT13	6.65125	7.5351	6.1204	4.38819	3.56432	3.32563		ZT13	0.1492	0.0686459	0.252668	0.212468	0.181158	0.138247		ZT13	20.573	20.8602	18.0344	8.71003	8.59012	10.7233
	ZT17	5.4025	3.90041	4.80197	2.87513	3.19015	2.75801		ZT17	0.57647	0.505337	0.57647	0.588583	0.556833	0.62647		ZT17	1.66172	2.4161	1.25065	1.58302	2.14753	1.1997
	ZT21	1.91007	1.70956	0.825664	0.831407	0.56005	1.01651		ZT21	0.89833	0.760657	0.815252	0.798474	0.956156	0.996759		ZT21	0.878235	0.638464	0.780612	0.551976	0.934767	0.748813
	ZT25	1.99118	0.988715	0.935381	0.608625	1.00949	0.797539		ZT25	1.30615	0.885962	0.798474	0.873765	0.787481	0.739856		ZT25	1.15083	0.884343	1.1997	0.616716	0.754022	0.555816
	ZT29	3.10292	4.57454	1.49861	1.28666	1.79456	1.54074		ZT29	0.158804	0.111516	0.294291	0.167858	0.146129	0.172578		ZT29	39.4698	40.0208	13.5731	17.1802	20.4309	21.0053
	ZT33	3.56432	3.84671	4.01007	3.44291	2.95596	3.87347		ZT33	0.0350441	0.0622975	0.0419646	0.0499046	0.0419646	0.0553726		ZT33	45.6543	57.7872	62.7994	35.3265	26.9587	34.3605
	ZT37	5.63192	6.07813	6.51437	4.6384	4.2682	4.6384		ZT37	0.276493	0.288235	0.124595	0.0977552	0.106234	0.119519		ZT37	13.1107	13.7626	13.7626	8.89305	7.90452	7.07475
Fig 6d	Cpt1a	Ad-scramble shRNA			Ad-Per1 shRNA				Hmgcr	Ad-scramble shRNA			Ad-Per1 shRNA				Pck1	Ad-scramble shRNA			Ad-Per1 shRNA
	ZT1	0.911546	1.08402	1.00444	0.838793	0.771847	0.553397		ZT1	0.773574	1.31915	0.907274	1.46369	1.02784	0.513918		ZT1	0.932634	1.30983	0.757534	1.11681	1.97162	1.21368
	ZT5	1.666	1.87435	1.62044	1.03268	1.14583	1.01846		ZT5	0.716784	1.17252	1.08644	1.07148	1.02074	0.894784		ZT5	8.87276	5.20314	2.84688	2.76903	2.84688	2.42735
	ZT9	1.91373	2.02285	2.06535	1.29809	1.59813	1.45034		ZT9	2.58401	3.2257	2.42773	1.31004	1.11699	1.81455		ZT9	7.1077	12.7231	8.1082	1.99914	2.41058	2.74991
	ZT13	2.00887	2.76329	2.02285	1.24521	1.13005	1.02554		ZT13	2.20322	2.12817	2.05567	1.61285	1.42367	1.11699		ZT13	8.87276	8.1646	10.6249	3.09381	4.19707	3.60346
	ZT17	1.08402	1.13005	1.40093	0.720159	0.740405	0.690823		ZT17	1.8916	0.619687	1.48412	0.75242	0.834863	1.01369		ZT17	1.11681	2.28055	2.69331	0.654916	0.370972	0.429099
	ZT21	0.686051	0.804624	0.810221	0.383258	0.502219	0.495304		ZT21	1.72861	1.31915	1.48412	0.664164	0.632708	0.979156		ZT21	1.21368	1.14028	3.50492	1.05657	2.3774	0.900865
	ZT25	0.943692	0.804624	0.880495	0.662681	0.614033	0.690823		ZT25	1.81455	1.78957	1.48412	0.762924	0.76823	0.598578		ZT25	1.5046	1.15619	1.07877	2.71205	0.900865	1.08627
	ZT29	1.57613	1.1538	0.943692	1.11449	1.31621	1.11449		ZT29	0.939269	0.894784	0.602741	0.706916	0.682836	0.731845		ZT29	4.5611	3.33892	3.18078	3.22519	3.36215	3.80892
	ZT33	1.87435	2.43916	3.02385	1.10679	1.28022	1.34386		ZT33	2.44462	2.26516	2.05567	1.22231	0.99973	1.22231		ZT33	8.22139	14.3143	12.7231	2.67471	2.96778	1.46346
	ZT37	1.57613	1.68926	1.62044	1.03268	2.03692	1.03986		ZT37	0.913585	1.97193	0.926338	1.55791	1.27422	1.02784		ZT37	3.31586	3.83541	3.36215	3.75648	2.9067	2.88662

## Sheet:  Figure 7
Fig 7a	CT1	CT5	CT9	CT13	CT17	CT21
	1	1.44393	1.46409	0.779165	1.18099	0.737135
	1.72907	0.795536	1.17283	3.22657	0.952638	0.76313
	0.907519	0.632878	0.752623	0.721965	0.747425	0.812252
	1.6358	0.933033	0.650671	1.06437	1.40444	0.426317
	0.986233	0.566442	1.25701	1.10957	3.34035	0.61132
	1.04972	0.933033	2	0.773782	0.721965	1.10191
	0.882703	0.773782	1.64718	2.20381	3.31728	0.655197
	0.913831	0.882703	0.920188	1.8025	0.76313	0.632878
Fig 7b	PBS	Angptl8
	1.19998	1.01607
	0.896892	1.19169
	0.903131	0.928521
Fig 7c	Protein	PBS	Angptl8
		1.07595	0.891827
		1.07528	0.862733
		1.12767	0.866587
		0.90918	0.950722
		0.924722	1.02644
		0.8872	0.947467

## Sheet:  Figure 8
Fig 8a	PirB	Ad-scramble shRNA	Ad-PirB shRNA		Per1	Ad-scramble shRNA	Ad-PirB shRNA
		0.986233	0.281265			0.944937	0.656358
		1.42405	0.479632			0.977837	0.563215
		1.04247	0.466516			1.07723	0.462434
Fig 8c	PIRB	Ad-scramble shRNA	Ad-PirB shRNA		PER1	Ad-scramble shRNA	Ad-PirB shRNA
		0.984912	0.57402			1.15517	0.574556
		1.0306	0.54213			1.06872	0.497897
		1.02215	0.599079			1.03825	0.498145
		1.08913	0.625586			0.917841	0.364622
		0.881889	0.589508			0.914753	0.380248
		0.991316	0.617776			0.905268	0.393477
Fig 8d	Per2	Ad-scramble shRNA			Ad-PirB shRNA				Bmal1	Ad-scramble shRNA			Ad-PirB shRNA				Dbp	Ad-scramble shRNA			Ad-PirB shRNA
	0h	1.01614	1.00912	0.974744	0.484006	0.501074	0.484006		0h	1.04671	0.969873	0.983412	2.21279	1.86073	1.8867		0h	1.02086	0.979279	0.999856	1.22246	1.17267	1.15652
	4h	0.461082	0.41555	0.41268	1.05929	0.961325	0.866394		4h	1.02517	0.963174	0.990252	0.60118	0.549377	0.57669		4h	0.535809	0.513983	0.510432	0.435213	0.441288	0.432206
	8h	0.86041	0.884599	0.831101	0.497613	0.525986	0.418441		8h	1.83511	1.67698	1.6539	3.15113	2.74322	2.78151		8h	0.384163	0.376257	0.358437	0.466449	0.482899	0.45056
	12h	0.504559	0.487372	0.47077	0.600025	0.508069	0.563738		12h	1.71222	1.60867	1.58652	2.38811	2.18233	2.35523		12h	0.493045	0.496475	0.441288	0.493045	0.447448	0.496475
	16h	1.13532	0.968011	0.968011	0.75424	0.634238	0.647564		16h	2.40472	2.24368	2.29083	4.04424	3.3308	3.3308		16h	0.547068	0.5703	0.510432	0.76302	0.779052	0.711922
	20h	1.10427	1.02321	0.961325	1.40746	1.38808	1.2773		20h	3.64487	3.10774	3.00188	3.40079	2.96056	3.15113		20h	0.697271	0.721861	0.659659	0.747317	0.731937	0.707005
	24h	1.14321	1.02321	0.981524	0.842703	0.484006	0.679759		24h	1.83511	1.60867	1.6539	3.49639	3.10774	3.26225		24h	0.550873	0.521158	0.558563	0.76302	0.737028	0.721861

## Sheet:  Figure 9
Fig 9a	Fasted+AAV-scramble shRNA	Refed+AAV-scramble shRNA	Refed+AAV-Angptl8 shRNA
	1.08477	2.37431	1.48
	1.56011	3.49764	1.65296
	1.10424	2.79225	1.30551
	1.32977	2.53702	1.04266
	1.46995	3.2422	1.57081
Fig 9b	Per1	Fasted+AAV-scramble shRNA	Refed+AAV-scramble shRNA	Refed+AAV-Angptl8 shRNA
		1.20815	1.67342	1.11173
		1.04449	2.46708	1.62766
		0.928391	1.96265	1.42682
		0.928391	2.81435	1.05176
		0.890572	2.13288	1.61642
Fig 9c	Per2	Fasted+AAV-scramble shRNA	Refed+AAV-scramble shRNA	Refed+AAV-Angptl8 shRNA
		0.742728	2.23598	1.34808
		0.914405	2.97091	1.17357
		0.655608	1.98743	1.80363
		1.14942	4.41039	1.96007
		1.53784	2.15981	1.42494
Fig 9e	Angptl8	Fasted+AAV-scramble shRNA			Refed+AAV-scramble shRNA			Refed+AAV-Angptl8 shRNA
	ct1	0.911285	1.58664	0.502075	21.4957	19.373	16.7487	2.54202	2.87981	4.12952
	ct5	1.19414	1.92649	0.911285	8.49124	11.8431	13.5102	3.85298	3.35421	4.07267
	ct9	1.49068	1.37171	0.745342	17.2195	14.9905	18.9743	8.5503	5.64109	5.71984
	ct13	0.886366	0.719953	0.639925	30.6109	23.6862	29.7739	17.8268	19.6434	19.2392
	ct17	0.564864	0.963245	0.710041	6.945	8.20199	8.66966	4.101	5.3368	4.61386
	ct21	0.71498	1.50105	0.868125	4.36498	4.87693	6.25918	2.45543	2.94032	1.64259
Fig 9f	Serum Angptl8	Fasted+AAV-scramble shRNA			Refed+AAV-scramble shRNA			Refed+AAV-Angptl8 shRNA
	ct1	1.01096	1.18817	1.36028	3.45298	3.44752	3.36513	1.52408	1.66484	2.25452
	ct5	0.784145	1.02023	1.42666	3.09309	2.60692	3.11978	1.28809	1.3359	0.891079
	ct9	1.74413	1.39181	1.75481	3.73528	4.3237	3.78009	1.20516	0.934238	1.41894
	ct13	1.10765	2.19276	1.51907	5.24508	4.61842	4.06358	2.10038	1.6575	2.08494
	ct17	1.55254	1.17495	1.44891	3.70501	4.64768	4.76885	1.73165	1.77158	1.79394
	ct21	1.86609	1.33588	1.0411	3.08362	3.92899	4.29769	1.63435	1.53962	1.54523
Fig 9g	Per2	Fasted+AAV-scramble shRNA			Refed+AAV-scramble shRNA			Refed+AAV-Angptl8 shRNA				Bmal1	Fasted+AAV-scramble shRNA			Refed+AAV-scramble shRNA			Refed+AAV-Angptl8 shRNA				Dbp	Fasted+AAV-scramble shRNA			Refed+AAV-scramble shRNA			Refed+AAV-Angptl8 shRNA
	ct1	1.00932	1.15941	0.831269	2.03269	2.13375	1.66254	0.802953	0.968207	0.656737		ct1	1.06571	1.08058	0.853707	0.599492	0.473623	0.947247	0.934206	0.871645	1.11096		ct1	0.783336	1.38291	0.833759	1.56667	1.67912	0.443714	0.828	1.95572	0.82228
	ct5	2.13375	4.20874	4.0094	11.4986	6.37925	9.21119	5.95206	4.6056	7.17703		ct5	0.293577	0.209034	0.166295	0.13138	0.277741	0.121735	0.138871	0.164005	0.143768		ct5	17.6024	16.0857	17.9723	8.56054	5.05497	7.98727	14.4972	13.1565	16.7687
	ct9	9.87231	7.32784	9.47015	15.3843	13.3003	18.4224	14.0587	13.8651	10.1499		ct9	0.162872	0.0897349	0.0723839	0.358939	0.470352	0.409465	0.406637	0.220953	0.154087		ct9	19.8038	23.7146	24.7216	6.57824	4.98538	5.72669	7.34979	10.8356	13.9066
	ct13	7.74566	9.33978	8.1873	12.2388	12.9366	16.1492	9.14757	10.5809	7.69216		ct13	0.607861	0.518283	0.493736	0.392785	0.660583	0.796537	0.406637	0.418069	0.633674		ct13	5.12553	5.68714	4.49307	1.13895	1.06268	1.43167	2.69018	3.38159	2.52748
	ct17	3.53911	3.74091	3.25665	4.06537	5.70959	3.79313	3.95421	2.66362	3.98171		ct17	0.877708	1.18248	0.830362	0.90866	0.865624	0.836138	0.877708	0.902383	0.994341		ct17	1.6332	1.20389	0.794271	1.17097	0.506173	0.631871	0.681933	0.589557	0.41114
	ct21	1.56199	1.40775	1.72117	1.03053	1.3044	1.00235	1.24262	2.79605	1.04492		ct21	1.35831	1.61531	1.48639	0.698249	0.646989	0.607861	0.987473	1.40621	0.62495		ct21	0.303066	0.391668	0.322574	0.320346	0.231278	0.280817	0.228094	0.300972	0.197196
Fig 9h	Serum TG	Fasted+AAV-scramble shRNA			Refed+AAV-scramble shRNA			Refed+AAV-Angptl8 shRNA				Serum TC	Fasted+AAV-scramble shRNA			Refed+AAV-scramble shRNA			Refed+AAV-Angptl8 shRNA				Serum glucose	Fasted+AAV-scramble shRNA			Refed+AAV-scramble shRNA			Refed+AAV-Angptl8 shRNA
	ct1	1.523	1.52467	1.57309	1.71337	1.95384	1.81524	1.80689	1.56975	1.58144		ct1	2.57148	2.20639	2.53268	2.79547	2.37747	2.42862	2.48329	2.24872	2.35278		ct1	5.75749	5.40606	5.5743	6.83563	7.88414	8.3028	7.24318	6.82452	9.05861
	ct5	1.50964	1.1172	1.04205	2.22604	2.12084	2.34461	1.42781	1.44952	1.53969		ct5	2.52739	2.28929	2.20463	2.53797	2.48329	2.62086	2.34396	2.30163	2.31045		ct5	4.74432	5.7388	5.40232	8.81778	8.9771	9.03638	10.1145	9.11788	9.10307
	ct9	0.848335	1.38272	1.32761	1.81023	2.40139	2.02064	0.808256	0.839985	1.5781		ct9	2.58206	2.22756	2.88542	2.54326	2.61733	2.31398	2.13937	2.02297	2.41804		ct9	4.69198	4.28073	3.88818	7.08016	8.88818	7.15797	8.80296	8.61401	12.6302
	ct13	1.36101	1.05875	1.21906	1.51465	2.21602	1.99225	1.46288	1.03537	1.74343		ct13	2.37571	1.94536	2.22403	2.50269	2.26989	2.5803	2.26107	2.96302	2.54679		ct13	3.97791	4.28447	3.42833	10.3146	9.11788	6.78377	8.32132	5.49074	8.35466
	ct17	0.935172	1.528	0.908453	2.39137	2.60178	2.44147	1.13891	1.39608	1.16897		ct17	2.04413	2.03884	2.2981	2.36689	2.20286	2.5168	2.15877	2.32985	2.22932		ct17	3.88444	4.31064	3.27504	5.24992	9.71068	6.56888	7.74335	8.76962	10.1553
	ct21	1.36936	1.38439	1.17732	1.72506	1.62653	1.8837	1.45954	0.776527	1.27584		ct21	2.05119	1.8466	1.83249	2.66848	2.88013	3.13763	2.44978	2.86602	2.3034		ct21	3.62647	3.96669	3.29	10.0664	9.29943	8.84742	10.6332	7.2617	10.1256

## Sheet:  Figure 10
Fig 10a	Per1	Fasted	Refed+Control IgG	Refed+Anti-Angptl8
		1.06253	1.58832	0.640603
		1.13879	1.42159	0.705883
		1.13092	1.46155	0.645058
		0.905949	1.48195	0.677128
		0.761809	1.45146	0.767108
Fig 10b	Per2	Fasted	Refed+Control IgG	Refed+Anti-Angptl8
		1.12676	2.07366	2.33299
		1.00151	2.953	1.98919
		0.940945	3.25393	1.79276
		1.15044	2.31688	1.25892
		0.780344	2.03099	1.50752
Fig 10d	Per2	Fasted			Refed+Control IgG			Refed+Anti-Angptl8				Bmal1	Fasted			Refed+Control IgG			Refed+Anti-Angptl8				Dbp	Fasted			Refed+Control IgG			Refed+Anti-Angptl8
	ct1	0.951392	0.976277	1.07233	1.97788	2.34046	2.62198	1.57802	1.60184	1.47994		ct1	0.788182	1.43661	0.775213	0.370819	0.399202	0.368759	0.498037	0.469817	0.549116		ct1	1.00382	1.02147	0.974709	1.02926	0.618777	0.870207	1.04464	1.32958	1.27036
	ct5	1.65211	1.51404	1.29777	4.33335	4.00512	4.51998	2.98149	2.8951	2.89885		ct5	0.117793	0.185688	0.115926	0.117722	0.134716	0.114284	0.237045	0.251177	0.188937		ct5	16.7651	15.6267	11.2776	5.31715	4.22796	4.12355	8.29549	7.45396	6.56287
	ct9	3.00742	2.87188	3.29173	6.51431	6.31391	6.49906	5.58808	3.81992	4.23393		ct9	0.113731	0.135962	0.13531	0.400121	0.396166	0.338547	0.297244	0.349999	0.338694		ct9	13.2053	11.3869	10.6475	2.71209	2.35062	2.22558	2.39205	2.39882	2.00702
	ct13	3.21216	3.8928	3.89624	7.25295	8.04765	7.77106	3.74352	5.60897	4.46214		ct13	0.169785	0.249055	0.281382	0.437693	0.419966	0.594469	0.321627	0.409933	0.397679		ct13	4.46846	4.1535	4.55563	1.80001	1.6667	1.75237	1.93173	1.98344	2.11166
	ct17	1.87599	1.75607	1.57943	2.05602	4.39746	4.56514	3.20725	2.55285	2.38745		ct17	0.692637	0.736515	0.67433	0.733918	0.617149	0.649139	0.741762	0.844552	0.855107		ct17	0.641696	0.684588	0.493791	1.3494	1.6462	1.93972	0.709753	0.484161	0.455498
	ct21	1.07998	1.32271	2.10932	2.87786	2.75262	2.87634	1.70156	1.42087	2.4512		ct21	0.814451	0.794715	1.07881	0.365461	0.382007	0.460314	0.526107	0.78537	0.721728		ct21	0.48437	0.487929	0.498576	1.16837	1.30344	1.2637	0.804311	0.984085	1.3504
Fig 10e	Serum TG	Fasted			Refed+Control IgG			Refed+Anti-Angptl8				Serum TC	Fasted			Refed+Control IgG			Refed+Anti-Angptl8				Serum glucose	Fasted			Refed+Control IgG			Refed+Anti-Angptl8
	ct1	1.08085	1.356	1.32256	1.8303	1.81053	1.68436	1.5673	1.53234	1.63723		ct1	2.31237	1.95837	2.05428	1.98976	2.19902	2.74137	1.70725	2.12229	1.95662		ct1	5.40273	5.59208	5.43744	7.39088	7.01534	8.45439	6.82284	7.48556	6.79444
	ct5	0.942511	0.947072	0.950112	2.45205	2.42925	2.26355	1.70868	1.78469	1.75277		ct5	1.95837	2.32807	2.30714	2.60709	2.51292	1.95314	1.70899	1.78921	2.16066		ct5	5.1408	4.86309	5.0619	8.57115	8.82677	8.27135	7.67175	8.61218	7.30883
	ct9	0.93339	1.23439	1.11733	1.93519	1.58859	1.84094	1.24351	1.42441	1.40465		ct9	2.18856	2.43096	2.61232	2.1781	2.81984	3.3587	2.30191	2.24436	2.67859		ct9	4.29504	4.25717	4.55697	9.43269	7.28043	7.53289	8.46386	9.14235	9.28121
	ct13	0.620233	0.889305	1.19638	2.41252	2.01424	1.97775	1.75885	1.60683	1.14926		ct13	2.15194	2.2339	1.93395	3.23314	1.74387	1.57472	1.58169	1.81363	2.44491		ct13	3.81221	3.54081	3.65757	8.05991	7.91159	9.17391	9.78614	8.52382	9.72933
	ct17	0.685601	0.719045	0.732726	2.19058	2.03552	2.18298	2.42773	2.23922	2.09481		ct17	1.94965	2.83728	2.89657	2.69603	2.50246	2.65417	2.18507	2.54954	2.48153		ct17	3.47138	3.29466	3.19683	7.41613	7.13842	7.2615	6.82915	7.33723	7.27412
	ct21	0.629354	0.519901	0.381565	2.05528	1.76645	1.65548	2.10393	1.64027	1.70564		ct21	1.98627	1.75434	1.74387	2.55477	2.39608	1.96883	2.09788	2.50769	2.56872		ct21	3.15896	3.33884	3.0485	10.1049	8.88358	10.2279	8.52066	8.93407	8.8678

[truncated: 10 more sheets: Supplementary Figure 1, Supplementary Figure 2, Supplementary Figure 3, Supplementary Figure 4, Supplementary Figure 5, Supplementary Figure 6, Supplementary Figure 7, Supplementary Figure 8, Supplementary Figure 9, Supplementary Figure 10]
